# Supplementary material for: Bis[(2-amino­phen­yl)methanol-κ2 N,O]bis­(nitrato-κO)cobalt(II)
Source: Acta Crystallogr Sect E Struct Rep Online. 2010 Aug 18;66(Pt 9):m1126. doi: 10.1107/S1600536810032381 (PMC3007975; doi:10.1107/S1600536810032381)
Supplement: Supplementary file 1 [file e-66-m1126-sup1.cif]

##############################################################################
###                                                                        ###
###        Electronic paper (Acta Crystallographica Section E)             ###
###                                                                        ###
##############################################################################
#                                                                            #
# This CIF contains the data in a paper accepted for publication in Acta     #
# Crystallographica Section E. It conforms to the requirements of Notes      #
# for Authors for Section E, and has been peer reviewed under the auspices   #
# of the IUCr Commission on Journals.                                        #
#                                                                            #
# Full details of the Crystallographic Information File format               #
# are given in the paper "The Crystallographic Information File (CIF):       #
# a New Standard Archive File for Crystallography" by S. R. Hall, F. H.      #
# Allen and I. D. Brown [Acta Cryst. (1991), A47, 655-685].                  #
#                                                                            #
# The current version of the core CIF dictionary is obtainable from          #
# ftp://ftp.iucr.org/pub/cif_core.dic. The current version number is 2.4.    #
#                                                                            #
# Software is freely available for graphical display of the structure(s) in  #
# this CIF.  For information consult the CIF home page http://www.iucr.org/  #
# cif/home.html                                                              #
#                                                                            #
# This file may be used for bona fide research purposes within the           #
# scientific community so long as proper attribution is given to the journal # 
# article from which it was obtained.                                        #
#                                                                            #
##############################################################################
                                             
data_global
_audit_creation_method     SHELXL-97
_journal_date_recd_electronic     2010-08-10
_journal_date_accepted     2010-08-11
_journal_name_full     'Acta Crystallographica, Section E'
_journal_year     2010
_journal_volume     66
_journal_issue      9
_journal_page_first     m1126
_journal_page_last     m1126
_journal_paper_category     QM
_journal_coeditor_code     JJ2052
_publ_contact_author
;
  'Esmhosseini, Majid'
   Department of Chemistry
   University of Urmiyeh
   Urmyieh
   Iran
;
_publ_contact_author_email     'm.esmhosseini@urmia.ac.ir'
_publ_contact_author_fax     '0098 0441 2756707'
_publ_contact_author_phone     '0098 0441 '
_publ_section_title
;\
Bis[(2-aminophenyl)methanol-\k^2^<i>N</i>,<i>O</i>]bis(nitrato-\k<i>O</i>)\
cobalt(II)
;
loop_
    _publ_author_name
    _publ_author_address
    'Esmhosseini, Majid'
;      Department of Chemistry
       University of Urmiyeh
       Urmyieh
       Iran
;
    'Rezazadeh, Mahdokt'
;      Department of Chemistry
       University of Urmiyeh
       Urmyieh
       Iran
;
data_I
_chemical_name_systematic
;
Bis[(2-aminophenyl)methanol-\k^2^<i>N</i>,<i>O</i>]bis(nitrato-
\k<i>O</i>)cobalt(II)
;
_chemical_name_common     ?
_chemical_formula_moiety     'C14 H18 Co N4 O8'
_chemical_formula_sum     'C14 H18 Co N4 O8'
_chemical_formula_iupac     '[Co (N O3)2 (C7 H9 N O)2]'
_chemical_formula_weight     429.25
_chemical_melting_point     ?
_symmetry_cell_setting     orthorhombic
_symmetry_space_group_name_H-M     'P n a b'
_symmetry_space_group_name_Hall     '-P 2bc 2n'
loop_
    _symmetry_equiv_pos_site_id
    _symmetry_equiv_pos_as_xyz
    1 x,y,z
    2 1/2+x,1/2-y,1/2-z
    3 -x,1/2-y,1/2+z
    4 1/2-x,y,-z
    5 -x,-y,-z
    6 1/2-x,1/2+y,1/2+z
    7 x,1/2+y,1/2-z
    8 1/2+x,-y,z
_cell_length_a     7.2554(6)
_cell_length_b     10.1685(7)
_cell_length_c     23.250(2)
_cell_angle_alpha     90.00
_cell_angle_beta     90.00
_cell_angle_gamma     90.00
_cell_volume     1715.3(3)
_cell_formula_units_Z     4
_cell_measurement_reflns_used     1009
_cell_measurement_theta_min     2.19
_cell_measurement_theta_max     29.19
_cell_measurement_temperature     120(2)
_exptl_crystal_description     Block
_exptl_crystal_colour     'light violet'
_exptl_crystal_size_max     0.50
_exptl_crystal_size_mid     0.20
_exptl_crystal_size_min     0.15
_exptl_crystal_density_diffrn     1.662
_exptl_crystal_density_meas     ?
_exptl_crystal_density_method     'not measured'
_exptl_crystal_F_000     884
_exptl_absorpt_coefficient_mu     1.054
_exptl_absorpt_correction_type     multi-scan
_exptl_absorpt_process_details     '(SADABS; Bruker, 2003)'
_exptl_absorpt_correction_T_min     0.768
_exptl_absorpt_correction_T_max     0.861
_exptl_special_details
;
;
_diffrn_ambient_temperature     120(2)
_diffrn_radiation_type     MoK\a
_diffrn_radiation_wavelength     0.71073
_diffrn_radiation_source     'fine-focus sealed tube'
_diffrn_radiation_monochromator     graphite
_diffrn_measurement_device_type     'Bruker SMART CCD area-detector'
_diffrn_measurement_method     '\f and \w scans'
_diffrn_detector_area_resol_mean     ?
_diffrn_reflns_number     6514
_diffrn_reflns_av_R_equivalents     0.0461
_diffrn_reflns_av_sigmaI/netI     0.0317
_diffrn_reflns_theta_min     2.19
_diffrn_reflns_theta_max     29.19
_diffrn_reflns_theta_full     29.19
_diffrn_measured_fraction_theta_max     0.981
_diffrn_measured_fraction_theta_full     0.981
_diffrn_reflns_limit_h_min     -6
_diffrn_reflns_limit_h_max     9
_diffrn_reflns_limit_k_min     -11
_diffrn_reflns_limit_k_max     13
_diffrn_reflns_limit_l_min     -26
_diffrn_reflns_limit_l_max     31
_diffrn_standards_number     0
_diffrn_standards_interval_count     ?
_diffrn_standards_interval_time     ?
_diffrn_standards_decay_%     ?
_refine_special_details
;
Refinement of <i>F</i>^2^ against ALL reflections. The weighted <i>R</i>-factor
<i>wR</i> and goodness of fit <i>S</i> are based on <i>F</i>^2^, conventional
<i>R</i>-factors <i>R</i> are based on <i>F</i>, with <i>F</i> set to zero for
negative <i>F</i>^2^. The threshold expression of <i>F</i>^2^ >
\s(<i>F</i>^2^) is used only for calculating <i>R</i>-factors(gt) <i>etc</i>.
and is not relevant to the choice of reflections for refinement.
<i>R</i>-factors based on <i>F</i>^2^ are statistically about twice as large
as those based on <i>F</i>, and <i>R</i>- factors based on ALL data will be
even larger.
;
_reflns_number_total     2271
_reflns_number_gt     2065
_reflns_threshold_expression     I>2\s(I)
_refine_ls_structure_factor_coef     Fsqd
_refine_ls_matrix_type     full
_refine_ls_R_factor_all     0.0365
_refine_ls_R_factor_gt     0.0324
_refine_ls_wR_factor_gt     0.0857
_refine_ls_wR_factor_ref     0.0881
_refine_ls_goodness_of_fit_ref     1.081
_refine_ls_restrained_S_all     1.081
_refine_ls_number_reflns     2271
_refine_ls_number_parameters     135
_refine_ls_number_restraints     0
_refine_ls_hydrogen_treatment     mixed
_refine_ls_weighting_scheme     calc
_refine_ls_weighting_details
         'calc w=1/[\s^2^(Fo^2^)+(0.0456P)^2^+0.8425P] where P=(Fo^2^+2Fc^2^)/3'
_atom_sites_solution_hydrogens     geom
_atom_sites_solution_primary     direct
_atom_sites_solution_secondary     difmap
_refine_ls_shift/su_max     0.007
_refine_ls_shift/su_mean     0.001
_refine_diff_density_max     0.456
_refine_diff_density_min     -0.459
_refine_ls_extinction_method     none
_refine_ls_extinction_coef     ?
loop_
    _atom_type_symbol
    _atom_type_description
    _atom_type_scat_dispersion_real
    _atom_type_scat_dispersion_imag
    _atom_type_scat_source
    'C' 'C' 0.0033 0.0016
                         'International Tables Vol C Tables 4.2.6.8 and 6.1.1.4'
    'H' 'H' 0.0000 0.0000
                         'International Tables Vol C Tables 4.2.6.8 and 6.1.1.4'
    'N' 'N' 0.0061 0.0033
                         'International Tables Vol C Tables 4.2.6.8 and 6.1.1.4'
    'O' 'O' 0.0106 0.0060
                         'International Tables Vol C Tables 4.2.6.8 and 6.1.1.4'
    'Co' 'Co' 0.3494 0.9721
                         'International Tables Vol C Tables 4.2.6.8 and 6.1.1.4'
_computing_data_collection     'SMART (Bruker, 1998)'
_computing_cell_refinement     'SMART (Bruker, 1998)'
_computing_data_reduction
    '<b>SHELXTL (Sheldrick, 2008) [Please check and confirm; usually SAINT]</b>'
_computing_structure_solution     'SHELXTL (Sheldrick, 2008)'
_computing_structure_refinement     'SHELXTL (Sheldrick, 2008)'
_computing_molecular_graphics     'ORTEP-3 for Windows (Farrugia, 1997)'
_computing_publication_material     'WinGX (Farrugia, 1999)'
loop_
    _atom_site_type_symbol
    _atom_site_label
    _atom_site_fract_x
    _atom_site_fract_y
    _atom_site_fract_z
    _atom_site_U_iso_or_equiv
    _atom_site_adp_type
    _atom_site_calc_flag
    _atom_site_refinement_flags
    _atom_site_occupancy
    _atom_site_disorder_assembly
    _atom_site_disorder_group
    O O3 -0.06393(16) 0.10499(10) 0.53584(5) 0.0194(2) Uani d . 1 . .
    O O4 -0.24657(15) 0.23434(12) 0.58377(5) 0.0213(2) Uani d . 1 . .
    O O1 0.18951(16) 0.45350(10) 0.44211(4) 0.0155(2) Uani d . 1 . .
    H H1E 0.142(3) 0.524(2) 0.4531(9) 0.029(6) Uiso d . 1 . .
    C C2 0.2247(2) 0.32739(15) 0.35482(6) 0.0145(3) Uani d . 1 . .
    C C4 0.4195(2) 0.26108(18) 0.27496(6) 0.0230(3) Uani d . 1 . .
    H H4 0.4794 0.2816 0.2407 0.028 Uiso calc R 1 . .
    N N2 -0.11401(17) 0.21530(11) 0.55146(5) 0.0135(2) Uani d . 1 . .
    C C7 0.23941(19) 0.19961(13) 0.37774(7) 0.0143(3) Uani d . 1 . .
    O O2 -0.02236(15) 0.31708(9) 0.53328(5) 0.0151(2) Uani d . 1 . .
    Co Co1 0.2500 0.30062(2) 0.5000 0.01128(10) Uani d S 1 . .
    C C6 0.3427(2) 0.10409(15) 0.34922(6) 0.0179(3) Uani d . 1 . .
    H H6 0.3508 0.0195 0.3642 0.022 Uiso calc R 1 . .
    C C3 0.3146(2) 0.35577(15) 0.30337(6) 0.0188(3) Uani d . 1 . .
    H H3 0.3044 0.4396 0.2877 0.023 Uiso calc R 1 . .
    C C5 0.4337(2) 0.13548(16) 0.29835(7) 0.0223(3) Uani d . 1 . .
    H H5 0.5044 0.0721 0.2798 0.027 Uiso calc R 1 . .
    N N1 0.15712(18) 0.17223(12) 0.43271(5) 0.0140(2) Uani d . 1 . .
    H H1C 0.162(3) 0.088(2) 0.4413(9) 0.028(5) Uiso d . 1 . .
    H H1D 0.044(4) 0.189(2) 0.4333(10) 0.027(6) Uiso d . 1 . .
    C C1 0.1144(2) 0.43142(13) 0.38520(6) 0.0158(3) Uani d . 1 . .
    H H1A 0.1181 0.5126 0.3633 0.019 Uiso calc R 1 . .
    H H1B -0.0131 0.4036 0.3882 0.019 Uiso calc R 1 . .
loop_
    _atom_site_aniso_label
    _atom_site_aniso_U_11
    _atom_site_aniso_U_22
    _atom_site_aniso_U_33
    _atom_site_aniso_U_12
    _atom_site_aniso_U_13
    _atom_site_aniso_U_23
    O3 0.0226(5) 0.0110(4) 0.0246(5) -0.0008(4) 0.0041(4) -0.0014(4)
    O4 0.0135(5) 0.0244(6) 0.0259(6) 0.0003(4) 0.0074(4) 0.0004(5)
    O1 0.0207(5) 0.0104(4) 0.0152(5) 0.0035(4) 0.0008(4) -0.0007(4)
    C2 0.0126(6) 0.0153(6) 0.0155(6) -0.0010(5) -0.0010(5) -0.0010(5)
    C4 0.0208(7) 0.0333(8) 0.0149(6) -0.0045(6) 0.0041(6) -0.0032(6)
    N2 0.0116(5) 0.0129(5) 0.0160(5) -0.0006(4) -0.0010(4) 0.0005(4)
    C7 0.0129(7) 0.0145(6) 0.0155(6) -0.0022(5) -0.0001(5) -0.0014(5)
    O2 0.0134(5) 0.0101(4) 0.0219(5) -0.0008(3) 0.0040(4) 0.0008(4)
    Co1 0.01166(16) 0.00913(15) 0.01306(15) 0.000 0.00220(9) 0.000
    C6 0.0174(7) 0.0175(6) 0.0190(6) 0.0009(5) -0.0002(5) -0.0043(5)
    C3 0.0195(7) 0.0214(7) 0.0156(6) -0.0048(6) -0.0004(6) 0.0016(5)
    C5 0.0195(7) 0.0267(8) 0.0206(7) 0.0012(6) 0.0027(6) -0.0092(6)
    N1 0.0141(6) 0.0112(5) 0.0168(5) -0.0004(4) 0.0021(4) 0.0007(4)
    C1 0.0151(6) 0.0148(6) 0.0175(6) 0.0015(5) -0.0011(5) 0.0016(5)
_geom_special_details
;
All e.s.d.'s (except the e.s.d. in the dihedral angle between two l.s. planes)
are estimated using the full covariance matrix. The cell e.s.d.'s are taken
into account individually in the estimation of e.s.d.'s in distances, angles
and torsion angles; correlations between e.s.d.'s in cell parameters are only
used when they are defined by crystal symmetry. An approximate (isotropic)
treatment of cell e.s.d.'s is used for estimating e.s.d.'s involving l.s.
planes.
;
loop_
    _geom_bond_atom_site_label_1
    _geom_bond_atom_site_label_2
    _geom_bond_site_symmetry_2
    _geom_bond_distance
    _geom_bond_publ_flag
    O3 N2 . 1.2338(15) ?
    O4 N2 . 1.2356(16) ?
    O1 C1 . 1.4485(17) ?
    O1 Co1 . 2.1025(10) ?
    O1 H1E . 0.83(2) ?
    C2 C3 . 1.393(2) ?
    C2 C7 . 1.408(2) ?
    C2 C1 . 1.503(2) ?
    C4 C5 . 1.392(2) ?
    C4 C3 . 1.394(2) ?
    C4 H4 . 0.9300 ?
    N2 O2 . 1.3008(15) ?
    C7 C6 . 1.394(2) ?
    C7 N1 . 1.4378(19) ?
    O2 Co1 . 2.1288(11) y
    Co1 O1 4_556 2.1025(10) y
    Co1 O2 4_556 2.1288(11) ?
    Co1 N1 4_556 2.1463(12) ?
    Co1 N1 . 2.1463(12) y
    C6 C5 . 1.392(2) ?
    C6 H6 . 0.9300 ?
    C3 H3 . 0.9300 ?
    C5 H5 . 0.9300 ?
    N1 H1C . 0.88(2) ?
    N1 H1D . 0.84(3) ?
    C1 H1A . 0.9700 ?
    C1 H1B . 0.9700 ?
loop_
    _geom_angle_atom_site_label_1
    _geom_angle_atom_site_label_2
    _geom_angle_atom_site_label_3
    _geom_angle_site_symmetry_1
    _geom_angle_site_symmetry_3
    _geom_angle
    _geom_angle_publ_flag
    C1 O1 Co1 . . 123.28(8) ?
    C1 O1 H1E . . 104.9(15) ?
    Co1 O1 H1E . . 121.7(14) ?
    C3 C2 C7 . . 118.74(14) ?
    C3 C2 C1 . . 120.48(13) ?
    C7 C2 C1 . . 120.78(13) ?
    C5 C4 C3 . . 119.28(14) ?
    C5 C4 H4 . . 120.4 ?
    C3 C4 H4 . . 120.4 ?
    O3 N2 O4 . . 123.42(12) ?
    O3 N2 O2 . . 118.50(12) ?
    O4 N2 O2 . . 118.08(12) ?
    C6 C7 C2 . . 120.22(14) ?
    C6 C7 N1 . . 120.72(13) ?
    C2 C7 N1 . . 118.92(13) ?
    N2 O2 Co1 . . 122.01(8) ?
    O1 Co1 O1 . 4_556 84.64(6) y
    O1 Co1 O2 . . 88.90(4) y
    O1 Co1 O2 4_556 . 84.43(4) y
    O1 Co1 O2 . 4_556 84.43(4) ?
    O1 Co1 O2 4_556 4_556 88.90(4) ?
    O2 Co1 O2 . 4_556 170.98(5) y
    O1 Co1 N1 . 4_556 169.09(5) y
    O1 Co1 N1 4_556 4_556 85.27(4) y
    O2 Co1 N1 . 4_556 94.26(4) y
    O2 Co1 N1 4_556 4_556 91.22(5) ?
    O1 Co1 N1 . . 85.27(4) y
    O1 Co1 N1 4_556 . 169.09(5) ?
    O2 Co1 N1 . . 91.22(5) y
    O2 Co1 N1 4_556 . 94.26(4) ?
    N1 Co1 N1 4_556 . 105.07(7) y
    C5 C6 C7 . . 119.95(14) ?
    C5 C6 H6 . . 120.0 ?
    C7 C6 H6 . . 120.0 ?
    C2 C3 C4 . . 121.30(15) ?
    C2 C3 H3 . . 119.3 ?
    C4 C3 H3 . . 119.3 ?
    C6 C5 C4 . . 120.50(14) ?
    C6 C5 H5 . . 119.8 ?
    C4 C5 H5 . . 119.8 ?
    C7 N1 Co1 . . 113.56(9) ?
    C7 N1 H1C . . 112.0(14) ?
    Co1 N1 H1C . . 114.4(14) ?
    C7 N1 H1D . . 112.5(16) ?
    Co1 N1 H1D . . 100.0(16) ?
    H1C N1 H1D . . 103(2) ?
    O1 C1 C2 . . 109.76(11) ?
    O1 C1 H1A . . 109.7 ?
    C2 C1 H1A . . 109.7 ?
    O1 C1 H1B . . 109.7 ?
    C2 C1 H1B . . 109.7 ?
    H1A C1 H1B . . 108.2 ?
loop_
    _geom_torsion_atom_site_label_1
    _geom_torsion_atom_site_label_2
    _geom_torsion_atom_site_label_3
    _geom_torsion_atom_site_label_4
    _geom_torsion_site_symmetry_1
    _geom_torsion_site_symmetry_2
    _geom_torsion_site_symmetry_3
    _geom_torsion_site_symmetry_4
    _geom_torsion
    _geom_torsion_publ_flag
    C3 C2 C7 C6 . . . . 0.2(2) ?
    C1 C2 C7 C6 . . . . -179.79(13) ?
    C3 C2 C7 N1 . . . . 175.93(13) ?
    C1 C2 C7 N1 . . . . -4.0(2) ?
    O3 N2 O2 Co1 . . . . -18.93(17) ?
    O4 N2 O2 Co1 . . . . 160.75(10) ?
    C1 O1 Co1 O1 . . . 4_556 -174.89(13) ?
    C1 O1 Co1 O2 . . . . -90.38(11) ?
    C1 O1 Co1 O2 . . . 4_556 95.70(11) ?
    C1 O1 Co1 N1 . . . 4_556 162.6(2) ?
    C1 O1 Co1 N1 . . . . 0.94(11) ?
    N2 O2 Co1 O1 . . . . 145.62(10) ?
    N2 O2 Co1 O1 . . . 4_556 -129.65(10) ?
    N2 O2 Co1 N1 . . . 4_556 -44.83(10) ?
    N2 O2 Co1 N1 . . . . 60.38(10) ?
    C2 C7 C6 C5 . . . . 0.9(2) ?
    N1 C7 C6 C5 . . . . -174.82(14) ?
    C7 C2 C3 C4 . . . . -0.8(2) ?
    C1 C2 C3 C4 . . . . 179.16(14) ?
    C5 C4 C3 C2 . . . . 0.4(2) ?
    C7 C6 C5 C4 . . . . -1.3(2) ?
    C3 C4 C5 C6 . . . . 0.7(2) ?
    C6 C7 N1 Co1 . . . . 120.28(12) ?
    C2 C7 N1 Co1 . . . . -55.46(15) ?
    O1 Co1 N1 C7 . . . . 49.56(10) ?
    O1 Co1 N1 C7 4_556 . . . 72.1(3) ?
    O2 Co1 N1 C7 . . . . 138.36(10) ?
    O2 Co1 N1 C7 4_556 . . . -34.48(10) ?
    N1 Co1 N1 C7 4_556 . . . -126.90(11) ?
    Co1 O1 C1 C2 . . . . -49.00(15) ?
    C3 C2 C1 O1 . . . . -119.95(14) ?
    C7 C2 C1 O1 . . . . 60.01(17) ?
loop_
    _geom_hbond_atom_site_label_D
    _geom_hbond_atom_site_label_H
    _geom_hbond_atom_site_label_A
    _geom_hbond_site_symmetry_A
    _geom_hbond_distance_DH
    _geom_hbond_distance_HA
    _geom_hbond_distance_DA
    _geom_hbond_angle_DHA
    _geom_hbond_publ_flag
    N1 H1C O3 5_556 0.88(2) 2.15(2) 2.9897(16) 158(2) yes
    N1 H1D O4 4_456 0.84(3) 2.24(3) 3.0689(17) 169(2) yes
    O1 H1E O2 5_566 0.84(2) 1.86(2) 2.6908(14) 172(2) yes
    C1 H1B O4 4_456 0.9700 2.5400 3.4145(18) 151.00 yes
