# Supplementary material for: Bis[(2-amino­phen­yl)methanol-κ2 N,O]bis­(nitrato-κO)cobalt(II)
Source: Acta Crystallogr Sect E Struct Rep Online. 2010 Aug 18;66(Pt 9):m1126. doi: 10.1107/S1600536810032381 (PMC3007975; doi:10.1107/S1600536810032381)
Supplement: Supplementary file 2 [file e-66-m1126-Isup2.hkl]

# 
# h,k,l, Fc-squared, Fo-squared, sigma(Fo-squared) and status flag 
# 
data_I
_shelx_title ' 19ACO(NO3)2' 
_shelx_refln_list_code          4 
_shelx_F_calc_maximum      153.32 
_exptl_crystal_F_000       784.00 
_reflns_d_resolution_high  0.7286 
 
loop_ 
 _symmetry_equiv_pos_as_xyz 
 'x, y, z' 
 '-x, -y+1/2, z+1/2' 
 'x+1/2, -y+1/2, -z+1/2' 
 '-x+1/2, y, -z' 
 '-x, -y, -z' 
 'x, y-1/2, -z-1/2' 
 '-x-1/2, y-1/2, z-1/2' 
 'x-1/2, -y, z' 
 
_cell_length_a     7.2554 
_cell_length_b    10.1685 
_cell_length_c    23.2500 
_cell_angle_alpha  90.000 
_cell_angle_beta   90.000 
_cell_angle_gamma  90.000 
 
_shelx_F_squared_multiplier     1.000 
 
loop_ 
 _refln_index_h 
 _refln_index_k 
 _refln_index_l 
 _refln_F_squared_calc 
 _refln_F_squared_meas 
 _refln_F_squared_sigma 
 _refln_observed_status 
   8   0   0     1553.84     1613.52     18.26 o 
   1   2   0    10922.90    10685.10     35.36 o 
   2   2   0     7800.17     9684.85     47.84 o 
   3   2   0     3312.91     3678.51     29.30 o 
   5   2   0     2179.42     2095.81     22.09 o 
   6   2   0     6013.21     6677.54     37.54 o 
   7   2   0     1822.02     2376.53     26.55 o 
   8   2   0     3165.79     3256.75     48.68 o 
   9   2   0       59.35       55.11     10.57 o 
   0   4   0        1.48        7.72      9.79 o 
   1   4   0     1760.38     1541.48     15.83 o 
   2   4   0     4794.31     4511.25    125.35 o 
   3   4   0     8660.02     7530.03     37.67 o 
   4   4   0     1298.49     1356.20    104.52 o 
   5   4   0     1705.40     1561.52     18.96 o 
   6   4   0     1677.77     1493.29     20.19 o 
   8   4   0     1510.60     1526.77     13.74 o 
   9   4   0      334.30      291.38     10.04 o 
   0   6   0      150.93      205.64      9.05 o 
   1   6   0    11173.47    11126.61    166.56 o 
   2   6   0      724.62      765.87     12.28 o 
   3   6   0     2181.76     1918.79     15.22 o 
   4   6   0     1614.78     1659.67     15.26 o 
   5   6   0      522.28      541.26     12.60 o 
   6   6   0      325.08      305.43      9.07 o 
   7   6   0     2255.80     2189.39     12.96 o 
   8   6   0       47.81       39.85      5.92 o 
   0   8   0     5541.08     5203.15     17.78 o 
   1   8   0      960.36      920.42     25.79 o 
   2   8   0     2796.20     2746.32     41.54 o 
   3   8   0      629.16      598.35      8.99 o 
   4   8   0     2031.99     1979.14     66.32 o 
   5   8   0     1379.26     1328.78     39.04 o 
   6   8   0       57.33       63.04      5.81 o 
   7   8   0     1227.16     1167.71     11.96 o 
   8   8   0     1780.83     1621.96     14.27 o 
   0  10   0     2020.65     2016.77     12.85 o 
   1  10   0      261.76      265.68     22.27 o 
   2  10   0      339.93      309.68     30.44 o 
   3  10   0       42.98       37.58      8.23 o 
   4  10   0     1467.21     1543.03     27.62 o 
   5  10   0        0.04        2.85      5.61 o 
   6  10   0     1205.90     1246.63     25.87 o 
   0  12   0      729.49      665.85      8.12 o 
   1  12   0      203.53      205.32     26.53 o 
   2  12   0      843.61      794.11     72.83 o 
   3  12   0      189.01      200.06      5.16 o 
   4  12   0      426.44      407.13     11.43 o 
   5  12   0      936.20      835.30     23.60 o 
   8   0   1      120.92      119.27      5.99 o 
   0   1   1     1897.75     1887.56     54.00 o 
   2   1   1     3332.82     3131.46    200.67 o 
   4   1   1     1441.29     1588.09     21.46 o 
   5   1   1      120.83      132.99      8.37 o 
   6   1   1        2.81        9.84      6.37 o 
   7   1   1      747.29      718.73     61.82 o 
   8   1   1      181.25      183.76      7.60 o 
   9   1   1      270.28      291.67      6.52 o 
   1   2   1     2694.39     2578.83     80.53 o 
   2   2   1      532.67      588.25      9.70 o 
   3   2   1        1.81        4.69      8.52 o 
   4   2   1      546.66      588.08     10.31 o 
   5   2   1      354.52      418.74     86.19 o 
   6   2   1        4.33       12.14      8.13 o 
   7   2   1       79.13       80.62      9.15 o 
   8   2   1       13.23       13.31      6.92 o 
   9   2   1        3.55        5.42      6.51 o 
   0   3   1      557.12      458.18     11.22 o 
   1   3   1     1822.88     1667.18     35.85 o 
   2   3   1      127.63       79.01      7.14 o 
   3   3   1      357.53      338.14     15.68 o 
   4   3   1     9982.79     9706.70     38.32 o 
   5   3   1     3058.76     2155.61    166.20 o 
   6   3   1      773.98      894.29     85.65 o 
   7   3   1      161.68      127.68     12.24 o 
   8   3   1      819.34      822.94    132.15 o 
   9   3   1       67.73       71.79      6.31 o 
   1   4   1     2265.41     2360.79     61.48 o 
   2   4   1      515.21      548.15     29.76 o 
   3   4   1      365.01      369.05      6.28 o 
   4   4   1      549.37      562.00     15.42 o 
   5   4   1       45.13       56.18      7.58 o 
   6   4   1       25.32       33.46      9.79 o 
   7   4   1      121.31      116.98      9.61 o 
   8   4   1       50.83       45.26      8.31 o 
   9   4   1       44.13       49.96      6.33 o 
   0   5   1     8030.54     7549.44    100.63 o 
   1   5   1      633.26      644.19      8.59 o 
   2   5   1      121.94       78.66      3.46 o 
   3   5   1      564.51      586.88      5.40 o 
   4   5   1     6033.27     6230.08    396.36 o 
   5   5   1       25.28       22.24      7.99 o 
   6   5   1      884.29      917.57      8.90 o 
   7   5   1      329.56      318.86      9.43 o 
   8   5   1       59.66       60.49      7.65 o 
   9   5   1      131.27      112.69     14.50 o 
   1   6   1      319.97      341.17      9.90 o 
   2   6   1       50.21       24.78      4.20 o 
   3   6   1      420.79      368.97      9.47 o 
   4   6   1       25.68       23.47      4.15 o 
   5   6   1       82.67       70.01      4.50 o 
   6   6   1       25.35       16.62      8.10 o 
   7   6   1       15.39       15.09      9.84 o 
   8   6   1        0.72        2.83      7.44 o 
   0   7   1     1069.26     1088.41     47.36 o 
   1   7   1     9768.03     9234.81    141.95 o 
   2   7   1      624.23      585.45     17.55 o 
   3   7   1     2884.90     2816.34     57.99 o 
   4   7   1      736.13      725.67     19.24 o 
   5   7   1     1294.41     1332.54     33.90 o 
   6   7   1      143.53      138.91      4.38 o 
   7   7   1      827.33      797.83      8.24 o 
   8   7   1       90.14       76.37      6.16 o 
   1   8   1       81.04       86.02      4.21 o 
   2   8   1     1583.35     1546.28     44.24 o 
   3   8   1      206.87      199.61     17.11 o 
   4   8   1        9.85       12.60      5.21 o 
   5   8   1        0.19       -1.97      3.98 o 
   6   8   1       61.85       75.28      7.55 o 
   7   8   1      270.37      251.68     17.32 o 
   8   8   1       26.05       19.51      6.53 o 
   0   9   1     3651.38     3348.91     91.94 o 
   1   9   1     2965.76     2795.52     32.15 o 
   2   9   1       84.90       88.37      4.99 o 
   3   9   1     3982.32     3898.12     24.62 o 
   4   9   1        3.83        4.60      3.89 o 
   5   9   1      991.17     1046.94      5.77 o 
   6   9   1       37.81       47.18      4.22 o 
   7   9   1     2180.92     2117.12     99.24 o 
   1  10   1       19.68       29.04      3.79 o 
   2  10   1       26.91       32.52      4.32 o 
   3  10   1       10.84       20.98      5.45 o 
   4  10   1      175.39      178.13      7.45 o 
   5  10   1        0.51       -1.17      5.85 o 
   6  10   1       83.23       88.22      4.40 o 
   0  11   1      126.14      124.59      4.85 o 
   1  11   1      583.38      623.15     11.44 o 
   2  11   1        6.39        3.72      4.59 o 
   3  11   1     3562.57     3479.19     64.55 o 
   4  11   1      801.96      830.79     10.14 o 
   5  11   1     1203.02     1222.08     13.36 o 
   6  11   1      489.03      468.11      8.34 o 
   1  12   1        0.43        2.88      4.89 o 
   2  12   1        7.29        8.88      4.04 o 
   3  12   1       63.55       66.63      5.16 o 
   4  12   1        0.44        2.29      3.70 o 
   5  12   1       43.52       40.34      5.25 o 
   0  13   1      859.29      846.48     15.75 o 
   1  13   1      239.01      238.97      5.08 o 
   2  13   1      751.70      777.24     18.00 o 
   3  13   1      175.18      167.81     13.20 o 
   8   0   2     2885.96     3238.95     36.59 o 
   1   1   2     3095.37     3142.65     59.63 o 
   2   1   2     3130.52     3380.60     27.10 o 
   3   1   2      789.49      930.16     43.68 o 
   4   1   2      318.93      353.53     15.64 o 
   5   1   2      334.18      441.21     16.69 o 
   6   1   2        8.35        3.80      6.71 o 
   7   1   2        9.50       10.90      5.29 o 
   8   1   2        6.57       14.65      6.22 o 
   9   1   2      111.11      112.75      5.57 o 
   0   2   2     8422.45     7766.02     26.50 o 
   1   2   2     3965.80     4379.05    355.57 o 
   2   2   2     4265.59     4287.29    243.09 o 
   3   2   2       13.74       13.10      7.79 o 
   4   2   2     4726.75     5595.25     28.45 o 
   5   2   2     2846.97     3264.22    285.85 o 
   6   2   2     1074.25     1017.90     15.33 o 
   7   2   2     1377.25     1390.50     51.68 o 
   8   2   2     3175.94     3366.18    211.39 o 
   9   2   2       40.52       47.18     11.43 o 
   1   3   2      143.03      115.05      5.27 o 
   2   3   2     3159.28     2884.71     46.28 o 
   3   3   2       68.89       59.56      7.88 o 
   4   3   2      701.48      738.27     12.85 o 
   5   3   2      155.20      172.30      9.53 o 
   6   3   2      189.72      182.82      8.98 o 
   7   3   2       14.42       19.36      6.30 o 
   8   3   2        5.15        1.32      7.85 o 
   9   3   2      340.25      332.58     12.30 o 
   0   4   2     2424.75     2102.06     10.91 o 
   1   4   2      699.18      495.92      4.94 o 
   2   4   2     6557.89     6488.32     60.62 o 
   3   4   2     5777.81     5340.45     92.34 o 
   4   4   2      559.77      549.24     18.49 o 
   5   4   2     2083.99     1997.15     78.86 o 
   6   4   2       45.37       45.54      5.69 o 
   7   4   2     4673.25     4335.22    148.70 o 
   8   4   2      263.75      250.20      7.94 o 
   9   4   2      639.43      650.37     25.32 o 
   1   5   2      428.47      432.37      8.35 o 
   2   5   2     1113.85     1144.58      7.47 o 
   3   5   2        6.55       11.33      4.14 o 
   4   5   2      192.50      210.44      4.96 o 
   5   5   2       21.62       20.24      5.87 o 
   6   5   2      642.36      652.84      7.76 o 
   7   5   2        1.01        6.86      6.82 o 
   8   5   2        8.52        7.93      8.22 o 
   9   5   2       24.97       18.61      6.19 o 
   0   6   2      511.37      399.64      6.13 o 
   1   6   2     7128.35     6569.37     67.82 o 
   2   6   2       41.84       64.83      5.16 o 
   3   6   2     8544.67     7982.77    231.77 o 
   4   6   2      228.30      228.02      7.85 o 
   5   6   2      287.07      273.43     10.28 o 
   6   6   2       45.61       46.54      6.24 o 
   7   6   2     1680.56     1652.89     13.28 o 
   8   6   2      198.50      194.49      6.41 o 
   1   7   2      774.63      735.02      8.77 o 
   2   7   2       30.65       25.30      4.15 o 
   3   7   2     1946.58     1883.83     54.48 o 
   4   7   2      234.08      208.59      4.13 o 
   5   7   2      110.68      113.41      4.43 o 
   6   7   2       29.17       27.56      5.98 o 
   7   7   2      133.69      124.67     25.13 o 
   8   7   2       92.81       89.83     12.20 o 
   0   8   2     8337.89     7968.10    505.82 o 
   1   8   2     2977.76     2799.60     49.44 o 
   2   8   2      813.61      774.94     19.98 o 
   3   8   2      223.87      216.91      5.33 o 
   4   8   2      923.20      900.51     12.97 o 
   5   8   2      410.47      429.38      5.27 o 
   6   8   2      135.00      153.32     13.60 o 
   7   8   2      356.49      340.41      6.69 o 
   8   8   2      200.83      184.86      5.88 o 
   1   9   2       29.71       39.78      3.92 o 
   2   9   2      164.20      156.18      4.12 o 
   3   9   2      111.69      110.83      3.45 o 
   4   9   2       83.64       77.01      4.00 o 
   5   9   2       11.57       14.03      3.99 o 
   6   9   2      117.09      124.71     11.26 o 
   7   9   2       89.42       96.40      9.43 o 
   0  10   2     4404.04     4251.68     33.78 o 
   1  10   2      459.81      450.57      6.19 o 
   2  10   2      160.29      162.85      6.22 o 
   3  10   2       98.30       93.74      5.28 o 
   4  10   2     1123.95     1144.85      8.49 o 
   5  10   2       29.08       30.85      3.84 o 
   6  10   2     1625.61     1638.26     13.85 o 
   1  11   2      404.52      385.43     26.09 o 
   2  11   2        0.06        2.38      5.77 o 
   3  11   2      229.05      232.75     11.05 o 
   4  11   2        1.01        4.41      6.56 o 
   5  11   2      103.80      112.34      5.14 o 
   6  11   2        0.31       13.42      4.63 o 
   0  12   2      969.68      932.26     48.04 o 
   1  12   2      317.85      336.29      6.95 o 
   2  12   2      955.28      963.50     23.02 o 
   3  12   2      219.49      207.76      5.09 o 
   4  12   2      322.16      314.39      7.08 o 
   1  13   2        9.18       13.86      2.91 o 
   2  13   2       18.80       16.92      5.25 o 
   3  13   2       20.36       26.96      3.59 o 
   4   0   3        3.35        1.59     10.40 o 
   6   0   3      498.36      512.85     14.16 o 
   8   0   3      127.21      129.11      7.05 o 
   0   1   3      632.98      628.74     12.03 o 
   1   1   3     2188.63     2400.40     50.96 o 
   2   1   3      843.81      771.26     22.78 o 
   4   1   3     1084.67     1084.35     65.10 o 
   5   1   3      364.11      330.70      8.61 o 
   6   1   3       11.67        9.09      5.31 o 
   7   1   3     1348.84     1411.77    155.52 o 
   8   1   3       91.18       99.15      6.69 o 
   9   1   3      510.64      530.75      7.09 o 
   1   2   3      423.86      414.85      6.74 o 
   2   2   3     1498.87     1467.36     36.89 o 
   3   2   3     1306.70     1398.26     11.15 o 
   4   2   3      577.39      551.03      8.21 o 
   5   2   3       55.31       66.37      7.85 o 
   6   2   3        2.91        5.45      5.73 o 
   7   2   3      208.68      200.04     12.19 o 
   8   2   3        5.89       14.17      7.06 o 
   9   2   3       67.88       58.34      7.23 o 
   0   3   3     2475.21     2388.14     93.07 o 
   1   3   3     4319.82     4150.87     49.68 o 
   2   3   3       32.00       15.85      4.98 o 
   3   3   3      106.29       79.68      4.79 o 
   4   3   3     5228.41     5252.08    342.39 o 
   5   3   3      653.98      563.93     25.55 o 
   6   3   3     1493.30     1482.49    100.84 o 
   7   3   3      153.96      144.36      7.56 o 
   8   3   3     1420.17     1565.22     47.90 o 
   9   3   3      177.89      177.20      9.13 o 
   1   4   3     3547.91     3617.57     38.01 o 
   2   4   3        8.49        9.91      3.53 o 
   3   4   3      370.44      395.52      7.06 o 
   4   4   3       72.75       70.32      5.36 o 
   5   4   3      518.75      492.90     42.59 o 
   6   4   3      108.45      122.01      6.27 o 
   7   4   3       55.15       67.63      6.57 o 
   8   4   3      105.30      111.55      6.90 o 
   9   4   3       93.71      103.43      9.28 o 
   0   5   3     8787.24     8302.13    162.31 o 
   1   5   3     1022.24     1176.51     27.48 o 
   2   5   3     1303.29     1023.20     36.75 o 
   3   5   3      311.00      278.11      6.12 o 
   4   5   3     7879.74     7922.66    242.08 o 
   5   5   3      255.80      256.60      6.39 o 
   6   5   3     2443.61     2474.31     45.68 o 
   7   5   3      453.43      406.45     41.05 o 
   8   5   3      907.42      882.43     15.21 o 
   9   5   3       28.32       25.40      6.25 o 
   1   6   3      128.99      117.53      4.42 o 
   2   6   3       14.03       14.03      3.34 o 
   3   6   3      788.91      764.67      6.35 o 
   4   6   3      643.65      605.86     11.38 o 
   5   6   3      183.03      201.80      4.85 o 
   6   6   3       85.47       88.53      4.95 o 
   7   6   3       31.43       33.91      4.97 o 
   8   6   3      353.22      315.48      7.76 o 
   0   7   3     2450.94     2284.98     43.11 o 
   1   7   3     2357.65     2182.28    106.87 o 
   2   7   3     5398.20     4984.29    115.38 o 
   3   7   3       14.27       12.18      3.43 o 
   4   7   3     3788.65     3718.50     45.23 o 
   5   7   3       72.26       76.41      3.83 o 
   6   7   3      192.47      213.27     22.91 o 
   7   7   3       96.81      103.31      8.12 o 
   8   7   3      291.69      254.91     15.75 o 
   1   8   3     1174.05     1167.58      6.89 o 
   2   8   3      388.08      378.24      8.08 o 
   3   8   3       17.20       23.44      3.84 o 
   4   8   3      582.87      624.51     49.31 o 
   5   8   3      749.51      732.34      5.75 o 
   6   8   3       14.92       24.48      8.14 o 
   7   8   3       58.90       59.86      8.80 o 
   8   8   3       63.70       62.21     12.13 o 
   0   9   3       85.55       79.77      4.16 o 
   1   9   3     1114.13     1108.43     16.32 o 
   2   9   3     1813.40     1753.69      9.97 o 
   3   9   3     1345.21     1268.80     87.64 o 
   4   9   3       65.07       69.06      5.70 o 
   5   9   3      699.70      741.02     19.88 o 
   6   9   3       10.29       21.16      5.04 o 
   7   9   3      393.17      381.73      6.67 o 
   1  10   3      376.43      384.53      4.78 o 
   2  10   3      144.99      138.06      4.48 o 
   3  10   3       39.69       50.27      3.27 o 
   4  10   3      369.20      365.69     16.12 o 
   5  10   3       37.38       48.06      4.66 o 
   6  10   3       10.02        7.68      4.42 o 
   0  11   3      230.97      240.05     15.79 o 
   1  11   3      738.57      757.92     14.69 o 
   2  11   3       29.31       45.37      6.89 o 
   3  11   3     1466.87     1431.10     77.44 o 
   4  11   3      111.93      106.92      7.74 o 
   5  11   3      666.12      683.92      8.38 o 
   6  11   3        6.57       17.82      7.76 o 
   1  12   3      140.73      160.67     10.64 o 
   2  12   3        1.58       10.66      3.04 o 
   3  12   3      131.53      134.39      6.67 o 
   4  12   3        8.72       10.79      5.09 o 
   0  13   3     2264.71     2463.02     62.24 o 
   1  13   3      345.20      381.79      4.76 o 
   2  13   3      980.94      875.87     41.92 o 
   3  13   3      310.70      306.66      4.80 o 
   2   0   4     4627.28     5397.05    239.39 o 
   4   0   4     3411.34     3117.38     29.53 o 
   6   0   4     1437.77     1442.64     21.94 o 
   8   0   4        8.80       12.37      7.93 o 
   1   1   4       39.66       50.30      6.62 o 
   2   1   4      398.09      394.88     21.84 o 
   3   1   4     4310.43     4848.66    204.45 o 
   4   1   4     2206.49     2276.56     20.04 o 
   5   1   4      137.79      160.88      6.55 o 
   6   1   4      149.26      156.43      7.04 o 
   7   1   4        4.89        6.73      6.18 o 
   8   1   4       10.42        1.23      6.69 o 
   9   1   4      745.44      728.70     15.33 o 
   0   2   4     9029.37     7910.80    622.05 o 
   1   2   4     5850.50     5609.18     38.55 o 
   2   2   4      661.66      844.56     30.62 o 
   3   2   4     1667.44     1540.24     11.58 o 
   4   2   4       16.73        8.05      5.89 o 
   5   2   4      529.99      501.93     31.27 o 
   6   2   4      491.98      467.61     22.01 o 
   7   2   4      259.20      258.26     10.82 o 
   8   2   4      448.38      430.53      8.11 o 
   9   2   4      186.13      157.31     14.61 o 
   1   3   4     1399.84     1318.36     17.13 o 
   2   3   4     5993.41     5780.47    265.32 o 
   3   3   4     2989.92     3162.62     44.97 o 
   4   3   4      162.71      149.87      6.91 o 
   5   3   4      471.52      494.83     35.84 o 
   6   3   4       54.75       63.71      5.96 o 
   7   3   4      102.57      100.63      9.10 o 
   8   3   4       29.78       33.80      5.99 o 
   9   3   4       62.77       54.63      6.97 o 
   0   4   4      225.23      234.49      6.32 o 
   1   4   4     5596.36     5222.38     51.65 o 
   2   4   4      291.46      278.85      4.29 o 
   3   4   4     3378.74     3547.11    157.33 o 
   4   4   4       60.47       70.38      4.98 o 
   5   4   4     1094.76      913.11    126.03 o 
   6   4   4        1.20        1.83      5.57 o 
   7   4   4     3688.29     3803.75     71.17 o 
   8   4   4       96.85       99.24     12.29 o 
   9   4   4      588.08      500.58     95.97 o 
   1   5   4        0.03        3.31      4.76 o 
   2   5   4        3.00        8.56      3.80 o 
   3   5   4      220.63      259.58     11.38 o 
   4   5   4      866.29      837.61     29.65 o 
   5   5   4      222.79      202.22      5.68 o 
   6   5   4      590.03      571.63      6.63 o 
   7   5   4       80.90       71.73      5.97 o 
   8   5   4      101.16      115.09     12.79 o 
   9   5   4       88.85       69.59      9.09 o 
   0   6   4      642.73      551.31     14.10 o 
   1   6   4     3442.75     3294.51     75.37 o 
   2   6   4      147.91      130.55      6.41 o 
   3   6   4     4441.38     4272.53    129.14 o 
   4   6   4      175.29      167.34      8.56 o 
   5   6   4     2182.09     2057.70    133.40 o 
   6   6   4       23.99       36.68      6.37 o 
   7   6   4     1802.78     1697.42     41.42 o 
   8   6   4      380.98      368.74      6.89 o 
   1   7   4       19.66       27.32      3.53 o 
   2   7   4        1.74        4.35      5.13 o 
   3   7   4     1008.24      974.09     48.11 o 
   4   7   4       49.73       65.42      6.69 o 
   5   7   4        5.36       14.14      4.05 o 
   6   7   4      103.19      110.15      5.97 o 
   7   7   4       15.56       18.45      6.44 o 
   8   7   4        9.15       13.49      8.50 o 
   0   8   4      559.56      545.86     38.93 o 
   1   8   4     2280.31     2175.17     58.48 o 
   2   8   4      921.28      962.66     79.53 o 
   3   8   4      240.21      229.47      6.50 o 
   4   8   4     1930.99     1840.45     22.75 o 
   5   8   4     1079.90     1052.69     45.26 o 
   6   8   4       11.69       19.41      5.56 o 
   7   8   4      279.60      252.27      9.30 o 
   8   8   4      424.77      348.81     15.91 o 
   1   9   4      866.65      838.50     14.10 o 
   2   9   4      814.66      824.84      7.53 o 
   3   9   4        8.87       13.47      4.12 o 
   4   9   4       57.76       61.01     11.97 o 
   5   9   4       54.50       61.79      4.99 o 
   6   9   4       36.05       31.10      4.35 o 
   7   9   4      165.68      149.78      6.46 o 
   0  10   4     1414.72     1501.64     44.81 o 
   1  10   4      208.71      193.44      7.26 o 
   2  10   4      512.40      541.18     33.09 o 
   3  10   4      237.56      239.52      6.82 o 
   4  10   4     1144.89     1213.43     12.17 o 
   5  10   4        2.59        8.90      3.31 o 
   6  10   4      875.31      846.50      9.86 o 
   1  11   4      429.90      397.32     10.43 o 
   2  11   4      276.81      265.40      5.18 o 
   3  11   4       45.42       57.10      7.52 o 
   4  11   4      876.93      763.78     40.63 o 
   5  11   4       81.91       77.00      3.35 o 
   0  12   4     1064.07     1048.47    110.25 o 
   1  12   4     1189.88     1216.17     35.19 o 
   2  12   4      856.70      813.22     46.33 o 
   3  12   4      263.75      271.90     17.80 o 
   4  12   4      251.68      268.38      5.20 o 
   1  13   4       45.61       34.26      5.58 o 
   2  13   4        3.20        1.04      5.60 o 
   3  13   4      128.53      114.61      5.79 o 
   4   0   5      232.67      226.40     12.49 o 
   6   0   5       18.71       16.38     11.88 o 
   8   0   5     1390.57     1478.07     14.23 o 
   0   1   5        1.65       11.82     10.25 o 
   1   1   5    13350.55    14011.05     44.60 o 
   2   1   5     5100.51     5327.93    373.58 o 
   3   1   5     7308.58     7622.08    213.04 o 
   4   1   5     1532.21     1588.39     26.37 o 
   5   1   5     4898.67     4885.98    225.84 o 
   6   1   5        5.92        7.91      5.70 o 
   7   1   5     1960.56     2045.99     16.23 o 
   8   1   5      168.23      160.72      7.40 o 
   9   1   5      185.03      209.75      7.40 o 
   1   2   5      477.20      480.19      7.67 o 
   2   2   5        2.68       17.42      4.06 o 
   3   2   5      304.25      317.20      7.41 o 
   4   2   5      645.70      666.49     34.20 o 
   5   2   5      476.33      596.84     44.37 o 
   6   2   5      832.89      827.48     23.44 o 
   7   2   5      697.05      771.31     77.52 o 
   8   2   5      177.05      195.44      7.23 o 
   9   2   5        2.58        1.51      7.50 o 
   1   3   5     7929.48     7854.40    108.64 o 
   2   3   5    11054.63    10697.51     83.03 o 
   3   3   5      921.73      775.91     95.70 o 
   4   3   5     4010.54     4042.11    174.79 o 
   5   3   5     1695.74     1729.19     28.05 o 
   6   3   5      445.19      419.61      7.17 o 
   7   3   5     1866.67     1775.64     40.77 o 
   8   3   5     1346.11     1366.30    273.54 o 
   9   3   5      310.06      323.26      8.42 o 
   1   4   5     2520.06     2742.24     34.89 o 
   2   4   5      733.25      866.60     12.95 o 
   3   4   5      132.55      129.40      6.91 o 
   4   4   5      462.48      472.97     11.32 o 
   5   4   5     2095.19     2138.25    143.08 o 
   6   4   5       49.52       64.32      5.70 o 
   7   4   5       79.02       80.50      6.02 o 
   8   4   5      182.69      187.17     14.67 o 
   9   4   5       97.42      124.01      7.45 o 
   1   5   5        3.67        1.87      3.83 o 
   2   5   5     3306.69     3149.03     66.13 o 
   3   5   5      341.14      344.62     13.33 o 
   4   5   5     4476.23     4429.57    119.20 o 
   5   5   5      316.45      261.44     40.21 o 
   6   5   5     3349.25     3339.51     58.41 o 
   7   5   5      110.02      109.13      5.93 o 
   8   5   5     1535.91     1457.21     25.45 o 
   9   5   5      200.90      197.88      7.69 o 
   1   6   5      116.12      114.84      4.46 o 
   2   6   5        0.55        4.66      3.73 o 
   3   6   5     2268.86     2374.38     36.60 o 
   4   6   5       78.21       74.89      3.83 o 
   5   6   5       36.19       43.64      5.10 o 
   6   6   5       65.39       66.12      8.79 o 
   7   6   5       13.45       16.41      5.75 o 
   8   6   5      172.98      152.68      6.72 o 
   0   7   5     2955.12     2798.33     13.59 o 
   1   7   5       16.06       19.56      4.06 o 
   2   7   5     1996.57     1869.00     33.60 o 
   3   7   5      394.05      382.57      4.20 o 
   4   7   5     3676.09     3657.20     96.38 o 
   5   7   5      145.04      169.41      6.57 o 
   6   7   5     2742.23     2836.48     76.58 o 
   7   7   5      215.75      217.63      6.46 o 
   8   7   5      672.91      645.15      8.45 o 
   1   8   5      359.40      340.23      4.38 o 
   2   8   5       83.05       81.50      6.05 o 
   3   8   5       59.44       52.93      5.87 o 
   4   8   5        1.63       11.19      5.48 o 
   5   8   5      117.94      121.25      4.28 o 
   6   8   5       16.24       17.43      5.84 o 
   7   8   5       18.13       24.23      8.22 o 
   0   9   5      250.95      221.13     22.90 o 
   1   9   5       64.25       70.14      3.03 o 
   2   9   5      923.96      924.51     44.47 o 
   3   9   5     2039.44     2021.31      7.51 o 
   4   9   5      220.02      206.21      6.09 o 
   5   9   5      219.88      221.83      9.57 o 
   6   9   5      545.88      547.83     37.75 o 
   7   9   5      492.66      495.44      7.33 o 
   1  10   5      833.63      791.58     24.88 o 
   2  10   5      334.86      365.89      9.67 o 
   3  10   5      112.38      130.00      5.33 o 
   4  10   5      622.07      612.95     13.97 o 
   5  10   5       54.82       67.49      3.86 o 
   6  10   5       32.92       38.68      4.06 o 
   0  11   5      221.44      229.35      7.53 o 
   1  11   5      706.79      731.54     11.48 o 
   2  11   5        1.61        1.26      7.47 o 
   3  11   5      438.86      415.10     10.79 o 
   4  11   5       81.45       86.60      5.15 o 
   5  11   5      116.55      119.92      7.99 o 
   1  12   5       63.90       60.07      4.49 o 
   2  12   5      152.90      153.25      3.89 o 
   3  12   5      118.13      130.32      7.99 o 
   4  12   5       10.79       17.87      7.08 o 
   0  13   5      440.03      425.07     10.90 o 
   1  13   5      367.25      342.03     11.14 o 
   2  13   5      287.17      323.86     20.63 o 
   3  13   5       64.98       57.30      4.56 o 
   0   0   6      113.79      148.01     14.95 o 
   2   0   6     1687.39     1685.02    106.56 o 
   4   0   6     4609.46     4602.55     37.10 o 
   6   0   6     1004.67     1123.65     27.67 o 
   8   0   6      371.15      406.16     10.21 o 
   2   1   6     3127.22     3361.50    122.84 o 
   3   1   6      879.29      964.99     54.07 o 
   4   1   6       56.03       37.51      6.62 o 
   5   1   6      162.72      187.29     13.53 o 
   6   1   6      403.07      408.14     28.46 o 
   7   1   6      618.03      649.08     32.55 o 
   8   1   6        5.96        7.77      6.83 o 
   9   1   6      281.11      266.15     25.75 o 
   0   2   6      203.70      225.05      7.54 o 
   1   2   6     2681.67     2590.70     40.11 o 
   2   2   6     2105.25     1989.28     40.52 o 
   3   2   6     3286.79     3368.37    101.58 o 
   4   2   6     2539.00     2407.80    167.95 o 
   5   2   6     1094.60     1102.82     38.20 o 
   6   2   6      242.98      248.27      6.71 o 
   7   2   6      468.22      428.24     50.11 o 
   8   2   6      179.51      192.76     29.16 o 
   9   2   6      182.63      188.77      8.90 o 
   1   3   6      110.35      131.69      4.64 o 
   2   3   6     2263.85     2191.90     19.86 o 
   3   3   6      971.06      898.10      9.15 o 
   4   3   6     2305.46     2389.68     11.08 o 
   5   3   6      196.67      191.68      6.60 o 
   6   3   6       33.80       28.43      6.25 o 
   7   3   6       80.67       78.19      6.03 o 
   8   3   6       36.43       44.50      6.11 o 
   9   3   6       45.49       41.27      7.03 o 
   0   4   6     5156.19     5368.37     89.95 o 
   1   4   6    13978.37    13482.29     91.67 o 
   2   4   6      123.57      168.23      4.97 o 
   3   4   6     5603.01     5644.64    182.08 o 
   4   4   6        3.05       21.43      5.80 o 
   5   4   6      442.36      460.32     44.43 o 
   6   4   6       27.65       28.18      5.68 o 
   7   4   6      558.48      550.11     16.16 o 
   8   4   6       62.22       69.85      6.62 o 
   9   4   6      471.50      401.69     45.75 o 
   1   5   6      160.93      181.37      4.68 o 
   2   5   6      125.70      110.89      4.50 o 
   3   5   6        0.25        4.70      3.76 o 
   4   5   6      132.55      142.78      5.76 o 
   5   5   6     1929.53     1789.68     61.69 o 
   6   5   6      548.85      568.38      9.32 o 
   7   5   6      326.13      317.43     13.21 o 
   8   5   6       86.57       88.36     10.40 o 
   9   5   6       62.95       49.13      7.27 o 
   0   6   6     3044.46     3081.48     38.20 o 
   1   6   6      974.04      949.53     10.47 o 
   2   6   6     1082.22     1067.17     21.77 o 
   3   6   6     2319.37     2220.48     22.77 o 
   4   6   6     2089.82     2053.31     36.95 o 
   5   6   6     1009.10     1070.02     19.52 o 
   6   6   6     1459.66     1450.53     19.33 o 
   7   6   6      684.30      729.41     11.13 o 
   8   6   6      336.16      326.20      7.53 o 
   1   7   6      238.74      250.75     23.59 o 
   2   7   6      466.38      449.23     15.50 o 
   3   7   6      206.70      199.35      5.06 o 
   4   7   6     1419.77     1377.71     46.32 o 
   5   7   6      336.99      330.44     15.17 o 
   6   7   6      652.90      651.64     21.22 o 
   7   7   6      264.75      277.97      9.11 o 
   8   7   6       53.12       45.80     10.91 o 
   0   8   6     1070.92      892.61      8.67 o 
   1   8   6        7.25        7.89      3.23 o 
   2   8   6     1617.33     1559.19     42.77 o 
   3   8   6      406.76      418.81     12.01 o 
   4   8   6     3711.51     3670.75     91.70 o 
   5   8   6      689.93      697.36     21.16 o 
   6   8   6     2081.86     2194.39     92.32 o 
   7   8   6       67.22       67.78      7.47 o 
   1   9   6      134.05      150.06      4.72 o 
   2   9   6      385.88      382.91     26.92 o 
   3   9   6       61.52       67.01      4.67 o 
   4   9   6      316.68      295.80      9.34 o 
   5   9   6       30.57       38.20      4.27 o 
   6   9   6       27.64       29.02      8.48 o 
   7   9   6       21.62       27.92      6.02 o 
   0  10   6     4270.99     3906.32    261.71 o 
   1  10   6      864.92      886.97     12.99 o 
   2  10   6     2063.20     1977.59     28.01 o 
   3  10   6      134.56      145.83      4.15 o 
   4  10   6     1101.10     1074.69      9.15 o 
   5  10   6        6.53        7.76      5.19 o 
   6  10   6      644.99      623.47     12.57 o 
   1  11   6       23.56       38.59      5.36 o 
   2  11   6       85.29       80.74      4.44 o 
   3  11   6       43.08       44.94      4.57 o 
   4  11   6       77.46       61.56      6.85 o 
   5  11   6        4.18        8.97      6.14 o 
   0  12   6      646.61      643.59     33.30 o 
   1  12   6     1013.85     1102.48     33.61 o 
   2  12   6      404.23      397.57     10.79 o 
   3  12   6      438.65      469.24     22.00 o 
   4  12   6      244.63      242.06     12.64 o 
   1  13   6        1.29        1.52      4.68 o 
   2  13   6      161.58      183.96     13.46 o 
   3  13   6      336.82      319.51     12.40 o 
   2   0   7     2194.87     2121.71    121.45 o 
   4   0   7     1678.24     1744.80     23.38 o 
   8   0   7       91.67       99.54      8.96 o 
   0   1   7      407.97      380.86     16.00 o 
   1   1   7    14307.37    15815.01    754.58 o 
   2   1   7      370.28      399.59      9.49 o 
   3   1   7    19224.30    20535.54     42.02 o 
   4   1   7      441.37      436.96     41.55 o 
   5   1   7     5963.66     6286.45    562.99 o 
   6   1   7     1313.86     1355.77     79.03 o 
   7   1   7     5890.28     5667.68    160.53 o 
   8   1   7      485.48      453.81     10.17 o 
   9   1   7     2523.24     2405.99     61.17 o 
   1   2   7      105.43      111.29      4.79 o 
   2   2   7      825.09      780.43      8.34 o 
   3   2   7       46.68       45.12      5.64 o 
   4   2   7     1064.08     1137.38    119.43 o 
   5   2   7      410.93      449.53     20.82 o 
   6   2   7      395.44      484.16     57.95 o 
   7   2   7      580.40      562.48     19.91 o 
   8   2   7        8.44       20.87      6.94 o 
   9   2   7       95.77       95.26      7.73 o 
   0   3   7    23505.90    21138.78     43.33 o 
   1   3   7    10570.39    10901.11    214.69 o 
   2   3   7     6107.38     6103.79     96.71 o 
   3   3   7     7777.81     7756.83    126.71 o 
   4   3   7     2326.80     2483.12     97.40 o 
   5   3   7     2791.23     2873.44     60.41 o 
   6   3   7     1356.66     1578.39    169.62 o 
   7   3   7     1028.28     1043.13     54.42 o 
   8   3   7      600.70      633.91    115.31 o 
   9   3   7      337.06      330.80     30.30 o 
   1   4   7      613.19      655.11     25.73 o 
   2   4   7      557.58      586.23      7.59 o 
   3   4   7      525.48      484.03     10.98 o 
   4   4   7      318.48      311.32     10.14 o 
   5   4   7     1477.69     1194.83     78.87 o 
   6   4   7      109.51      112.40      5.92 o 
   7   4   7        3.86        9.15      5.57 o 
   8   4   7        5.14       -0.10      5.84 o 
   9   4   7      376.15      391.89     26.46 o 
   0   5   7    13148.77    13485.10    862.54 o 
   1   5   7      180.60      145.09      3.78 o 
   2   5   7     7471.00     7040.67     94.31 o 
   3   5   7      105.42      117.75      5.56 o 
   4   5   7     1689.17     1678.67    120.91 o 
   5   5   7       11.46       16.56      5.64 o 
   6   5   7      665.15      560.50     82.46 o 
   7   5   7       17.49       23.96      5.68 o 
   8   5   7     1288.90     1325.35     10.50 o 
   9   5   7      159.36      156.95      8.51 o 
   1   6   7      531.62      560.38      8.04 o 
   2   6   7       16.24       21.42      3.59 o 
   3   6   7     1163.94     1136.38     62.04 o 
   4   6   7       34.82       42.32      3.69 o 
   5   6   7       84.19      107.14      7.45 o 
   6   6   7       34.39       29.49      4.89 o 
   7   6   7       11.58       11.95      5.78 o 
   8   6   7       54.51       61.11      8.01 o 
   0   7   7     1839.06     1873.10     39.01 o 
   1   7   7       24.88       21.51      6.31 o 
   2   7   7     1947.10     1904.68     34.46 o 
   3   7   7      579.64      583.09     15.46 o 
   4   7   7      979.25     1070.22     33.29 o 
   5   7   7     2745.04     2708.57     43.29 o 
   6   7   7      683.01      691.58      7.55 o 
   7   7   7     1378.23     1348.03     60.70 o 
   8   7   7     1085.01      999.30     11.66 o 
   1   8   7      764.84      716.55     20.38 o 
   2   8   7        4.10        8.10      4.87 o 
   3   8   7        2.57        9.34      5.49 o 
   4   8   7      139.19      163.99      6.40 o 
   5   8   7       53.91       59.06      6.13 o 
   6   8   7      267.24      252.28      6.66 o 
   7   8   7        1.66        2.61      6.71 o 
   0   9   7       13.75       23.38      4.45 o 
   1   9   7     4369.22     4265.90    120.72 o 
   2   9   7      142.07      144.49      3.24 o 
   3   9   7      977.63      953.33     12.25 o 
   4   9   7      300.85      279.94      3.88 o 
   5   9   7     1356.30     1391.79     23.54 o 
   6   9   7      220.79      213.56      6.44 o 
   7   9   7      602.80      635.09     10.80 o 
   1  10   7     1216.42     1194.21      8.44 o 
   2  10   7      202.87      208.42      7.42 o 
   3  10   7       11.91       15.01      6.18 o 
   4  10   7      381.86      364.86     29.74 o 
   5  10   7       80.70       91.72      5.16 o 
   6  10   7        2.65        5.09      7.36 o 
   0  11   7      648.09      660.00     23.40 o 
   1  11   7     2163.78     2100.51     27.74 o 
   2  11   7      517.32      468.80      8.03 o 
   3  11   7      471.20      447.07      8.44 o 
   4  11   7      103.06      116.42      3.71 o 
   5  11   7      194.96      196.58      4.36 o 
   1  12   7        0.50       -3.90      6.14 o 
   2  12   7       44.18       48.33      6.94 o 
   3  12   7      150.63      178.39      4.85 o 
   4  12   7       14.14       13.95      4.31 o 
   0  13   7       42.65       42.37      4.99 o 
   1  13   7       82.50       90.69      5.63 o 
   2  13   7       83.38       75.48      6.98 o 
   0   0   8      580.07      555.80     13.47 o 
   2   0   8     3486.14     3332.85    390.45 o 
   8   0   8     3313.31     3550.77     18.83 o 
   1   1   8     2632.21     2770.74    118.43 o 
   2   1   8       29.37       39.32      4.32 o 
   3   1   8      535.82      608.10     10.82 o 
   4   1   8     2307.66     2326.74     32.60 o 
   5   1   8        2.48       -6.48     12.71 o 
   6   1   8       43.33       52.49      6.32 o 
   7   1   8     1025.38      959.58     65.63 o 
   8   1   8      113.97      111.91      8.71 o 
   9   1   8       11.54        3.20      6.09 o 
   0   2   8     2142.39     2225.44     73.89 o 
   1   2   8      730.71      668.61      8.98 o 
   2   2   8     7245.19     7297.44    118.84 o 
   3   2   8       46.67       41.50      4.12 o 
   4   2   8     7025.39     6707.11    226.02 o 
   5   2   8      796.79      752.82     12.44 o 
   6   2   8     1390.74     1483.96    114.26 o 
   7   2   8      776.52      831.58     89.91 o 
   8   2   8       84.05       86.55      8.95 o 
   9   2   8      446.00      443.87     11.16 o 
   1   3   8     1201.89     1345.79     51.32 o 
   2   3   8       37.69       66.09     12.74 o 
   3   3   8       96.45      126.20      4.73 o 
   4   3   8      417.34      410.37     63.74 o 
   5   3   8      326.72      369.19     35.98 o 
   6   3   8      230.97      222.48     39.14 o 
   7   3   8      121.09      107.79      6.02 o 
   8   3   8       50.87       60.72      6.56 o 
   9   3   8       53.78       67.25      7.09 o 
   0   4   8     1036.20     1091.93      8.11 o 
   1   4   8     6088.99     5867.97     82.50 o 
   2   4   8        1.39        0.59      3.48 o 
   3   4   8     4127.00     4277.73     79.30 o 
   4   4   8      159.45      160.83      6.31 o 
   5   4   8     1136.43     1109.82     31.52 o 
   6   4   8       76.26       98.14      5.80 o 
   7   4   8       11.31       12.77     11.19 o 
   8   4   8       80.25       72.59      6.09 o 
   9   4   8      229.53      237.37     67.44 o 
   1   5   8      222.26      269.79      4.01 o 
   2   5   8      426.79      423.58      8.28 o 
   3   5   8      231.66      216.48      9.41 o 
   4   5   8     1024.72      904.24     74.09 o 
   5   5   8       37.74       35.81      5.75 o 
   6   5   8      787.96      782.80      7.68 o 
   7   5   8       14.12       14.46      4.66 o 
   8   5   8       35.05       36.81      6.65 o 
   0   6   8       16.72        8.15     13.70 o 
   1   6   8      510.13      442.19      6.80 o 
   2   6   8     1232.13     1208.96     15.68 o 
   3   6   8     1379.76     1416.09     26.34 o 
   4   6   8     2018.93     2017.94     25.11 o 
   5   6   8      671.61      748.88      7.33 o 
   6   6   8     1082.77     1178.32     68.90 o 
   7   6   8      362.03      380.50      7.75 o 
   8   6   8      253.89      235.11     12.62 o 
   1   7   8       23.08       30.02      6.41 o 
   2   7   8       59.18       56.76      5.25 o 
   3   7   8      594.91      555.14      5.77 o 
   4   7   8       58.51       57.23      5.15 o 
   5   7   8        0.19        0.88      3.71 o 
   6   7   8      136.89      166.78     31.63 o 
   7   7   8       98.89       91.93      5.25 o 
   8   7   8        3.91       10.82      6.28 o 
   0   8   8     2732.26     2669.03     42.69 o 
   1   8   8      185.44      203.37     14.71 o 
   2   8   8     2014.46     1949.64     34.89 o 
   3   8   8      905.10      932.76     15.08 o 
   4   8   8     2309.51     2370.75     49.33 o 
   5   8   8      146.85      178.52      8.77 o 
   6   8   8     2810.50     2762.87     61.80 o 
   7   8   8        2.41       15.39      6.02 o 
   1   9   8     1289.57     1260.26     38.81 o 
   2   9   8      119.71      104.41      3.66 o 
   3   9   8       16.29       25.22      3.18 o 
   4   9   8       90.37       93.91      8.77 o 
   5   9   8        0.39        0.05      3.75 o 
   6   9   8      260.92      250.43     25.41 o 
   7   9   8        6.32        8.42      5.08 o 
   0  10   8     4361.08     4234.93     52.06 o 
   1  10   8     1115.46     1097.92     36.76 o 
   2  10   8     4414.34     4579.69    189.40 o 
   3  10   8        8.18       12.36      3.29 o 
   4  10   8     2232.39     2362.03     32.70 o 
   5  10   8      106.21      112.91      5.15 o 
   6  10   8      423.79      431.01      8.72 o 
   1  11   8      342.89      306.34     12.57 o 
   2  11   8       36.49       33.74      9.00 o 
   3  11   8       14.13       15.85      3.28 o 
   4  11   8        0.06        8.42      4.17 o 
   5  11   8        0.58       -4.53      5.05 o 
   0  12   8      152.17      169.09     15.82 o 
   1  12   8      684.98      688.74     26.20 o 
   2  12   8      690.63      730.73     21.20 o 
   3  12   8      754.57      742.34     36.26 o 
   4  12   8      797.65      850.91     35.21 o 
   1  13   8      174.93      178.98      7.62 o 
   2  13   8        4.18       15.68      3.88 o 
   2   0   9     2019.26     2173.68     19.51 o 
   4   0   9     1771.54     1999.86     22.77 o 
   8   0   9      226.05      226.65      9.03 o 
   0   1   9     1676.69     1604.60     86.89 o 
   1   1   9     9712.75     9871.84    376.14 o 
   2   1   9       18.20       24.52      4.16 o 
   3   1   9      316.42      276.93     12.06 o 
   4   1   9      312.93      378.45     10.79 o 
   5   1   9     6456.38     7100.39    155.71 o 
   6   1   9      300.06      305.31     26.74 o 
   7   1   9     4025.31     4232.43     22.52 o 
   8   1   9      423.40      404.89      9.85 o 
   9   1   9      553.11      568.33     22.34 o 
   1   2   9      325.44      348.27     12.95 o 
   2   2   9       23.92       26.32      4.51 o 
   3   2   9     4053.91     4194.88     75.59 o 
   4   2   9       49.28       37.83      6.05 o 
   5   2   9       20.60       31.27      5.81 o 
   6   2   9      210.95      229.45      6.90 o 
   7   2   9       13.00       21.54      6.17 o 
   8   2   9        0.01        5.62      6.27 o 
   9   2   9       36.14       45.81      8.90 o 
   0   3   9    10313.00     9958.51    489.07 o 
   1   3   9     7595.24     7819.63    103.52 o 
   2   3   9     4613.33     4643.17    168.75 o 
   3   3   9     2034.68     1998.46     45.02 o 
   4   3   9       68.91       58.49      5.99 o 
   5   3   9      487.81      480.37     10.14 o 
   6   3   9      183.80      189.11      6.06 o 
   7   3   9      349.51      338.21     39.97 o 
   8   3   9      189.06      180.40      6.72 o 
   9   3   9      128.17      129.69     16.17 o 
   1   4   9     1220.53     1212.79     16.87 o 
   2   4   9      629.38      659.46      9.73 o 
   3   4   9     1938.02     2034.05     46.22 o 
   4   4   9      474.60      464.85     10.85 o 
   5   4   9        9.21        7.37      5.64 o 
   6   4   9      721.27      739.80      7.75 o 
   7   4   9       23.01       19.77      5.63 o 
   8   4   9      107.02       91.45      6.85 o 
   9   4   9        5.28       10.13      6.85 o 
   0   5   9     1517.58     1301.04     27.81 o 
   1   5   9       61.66       77.58      3.03 o 
   2   5   9     2636.55     2538.56     44.31 o 
   3   5   9      915.78      874.14     21.90 o 
   4   5   9      577.73      537.86     60.70 o 
   5   5   9       90.17       75.81      5.63 o 
   6   5   9     1272.27     1262.53     76.65 o 
   7   5   9      440.58      454.84     10.05 o 
   8   5   9      703.21      644.23     65.96 o 
   1   6   9      489.08      514.10     10.84 o 
   2   6   9       32.75       33.82      3.36 o 
   3   6   9        0.81        4.30      3.89 o 
   4   6   9      152.01      129.27      5.60 o 
   5   6   9      316.20      331.83     10.32 o 
   6   6   9      370.48      299.04     55.62 o 
   7   6   9        2.48       -1.97     14.32 o 
   8   6   9        3.58        4.85      6.04 o 
   0   7   9     3730.46     3732.68    110.47 o 
   1   7   9       83.28       83.82     10.15 o 
   2   7   9      335.16      351.65      4.40 o 
   3   7   9     1456.80     1432.37     39.09 o 
   4   7   9       24.69       39.60      4.11 o 
   5   7   9      553.13      511.30     16.07 o 
   6   7   9     1727.34     1634.88      9.32 o 
   7   7   9      698.47      713.99     34.46 o 
   8   7   9      849.64      875.73    106.54 o 
   1   8   9      313.25      293.16      7.61 o 
   2   8   9       50.37       62.03      3.83 o 
   3   8   9      214.05      216.98      4.28 o 
   4   8   9       18.07       19.19      3.53 o 
   5   8   9      231.21      207.33      4.17 o 
   6   8   9       17.67       21.78      5.92 o 
   7   8   9        1.47        7.80      8.47 o 
   0   9   9     1603.71     1663.12     10.34 o 
   1   9   9     2882.40     2893.31     63.69 o 
   2   9   9       81.66      113.95      3.90 o 
   3   9   9     2032.84     1978.18     86.39 o 
   4   9   9      104.36      109.47      6.81 o 
   5   9   9     1177.73     1223.63     40.83 o 
   6   9   9      106.83       91.02      6.26 o 
   7   9   9     1104.25      998.38      8.89 o 
   1  10   9       19.96       17.97      7.54 o 
   2  10   9        0.13       11.99      3.92 o 
   3  10   9      252.86      255.60     12.48 o 
   4  10   9      258.96      247.00      7.71 o 
   5  10   9        7.94       22.69      5.47 o 
   6  10   9       32.87       35.84      4.97 o 
   0  11   9      428.54      349.82     43.04 o 
   1  11   9     1594.55     1611.08     67.69 o 
   2  11   9      412.65      415.75     25.01 o 
   3  11   9     1479.37     1651.68    114.05 o 
   4  11   9       37.01       46.42      3.79 o 
   5  11   9      938.26     1004.70     35.64 o 
   1  12   9       13.19       42.09      4.08 o 
   2  12   9       43.61       53.90      3.44 o 
   3  12   9       38.78       50.46     11.41 o 
   4  12   9        1.31       -5.32      5.32 o 
   0  13   9       20.02        9.08      8.38 o 
   1  13   9      867.79      908.91     27.06 o 
   2  13   9      224.93      242.76      9.39 o 
   0   0  10      351.64      393.94      8.92 o 
   2   0  10     5323.53     4497.98     25.01 o 
   8   0  10      759.20      842.87     11.31 o 
   1   1  10     5210.93     5557.59    136.19 o 
   2   1  10      106.60      136.50      4.94 o 
   3   1  10      358.47      349.79     20.56 o 
   4   1  10       11.91       21.29      4.93 o 
   5   1  10       12.35       17.94      6.35 o 
   6   1  10      223.15      235.82      7.30 o 
   7   1  10       27.58       27.02      8.10 o 
   8   1  10       26.51       30.06      8.16 o 
   9   1  10      327.64      303.70      8.83 o 
   0   2  10     4107.31     4193.98    208.65 o 
   1   2  10     2149.61     2161.06     41.65 o 
   2   2  10     9604.63     9341.33    174.29 o 
   3   2  10     2584.38     2588.39     90.68 o 
   4   2  10     4111.05     3861.09    173.99 o 
   5   2  10      142.73      146.43      9.28 o 
   6   2  10      976.50      917.03     41.31 o 
   7   2  10       66.84       71.48      6.44 o 
   8   2  10       50.67       55.97      7.02 o 
   9   2  10      633.00      664.69     11.99 o 
   1   3  10       53.54       71.10      4.07 o 
   2   3  10      482.83      505.02     17.13 o 
   3   3  10       30.61       26.43      4.19 o 
   4   3  10      287.36      310.29      5.75 o 
   5   3  10      271.30      313.47     18.53 o 
   6   3  10      132.88      131.44      5.94 o 
   7   3  10       99.52      102.42      7.84 o 
   8   3  10      274.64      262.29      7.85 o 
   9   3  10       15.64       16.24      6.90 o 
   0   4  10      160.44      173.64      8.81 o 
   1   4  10     3817.26     3665.78     65.27 o 
   2   4  10      885.25      896.25     17.16 o 
   3   4  10     4569.24     4459.78     98.23 o 
   4   4  10     1071.20     1011.63     11.20 o 
   5   4  10     2106.18     2108.47     63.42 o 
   6   4  10      179.37      176.83      6.32 o 
   7   4  10        7.68       13.96      6.52 o 
   8   4  10      316.25      375.06      9.43 o 
   1   5  10      141.44      141.35      5.29 o 
   2   5  10      441.03      457.33      7.62 o 
   3   5  10       40.55       35.85      6.14 o 
   4   5  10      167.71      181.31      9.53 o 
   5   5  10       20.28       20.73      4.66 o 
   6   5  10      153.42      135.80      7.00 o 
   7   5  10      279.65      249.64     29.85 o 
   8   5  10      253.38      205.28     18.88 o 
   0   6  10      133.71      157.00     19.71 o 
   1   6  10      544.07      509.00      6.79 o 
   2   6  10       55.94       61.58      5.13 o 
   3   6  10      835.04      770.50     18.53 o 
   4   6  10       32.70       44.22      3.28 o 
   5   6  10     4542.44     4590.41     13.29 o 
   6   6  10       15.87       10.25      4.72 o 
   7   6  10     1042.95      861.58    154.00 o 
   8   6  10       89.41       80.89      8.65 o 
   1   7  10       44.37       61.63      8.98 o 
   2   7  10       16.34       27.84      6.68 o 
   3   7  10       42.58       67.93      5.24 o 
   4   7  10       57.22       65.21      6.53 o 
   5   7  10      473.67      468.48     21.45 o 
   6   7  10      102.24       95.86      6.90 o 
   7   7  10      530.83      537.66     12.81 o 
   8   7  10        1.96       -6.26      9.05 o 
   0   8  10       32.53       54.92      6.71 o 
   1   8  10     1143.47     1104.90     15.91 o 
   2   8  10      628.77      632.34     15.01 o 
   3   8  10     2253.39     2164.31     77.44 o 
   4   8  10      194.87      203.43      4.04 o 
   5   8  10      601.17      587.64      5.80 o 
   6   8  10      821.56      828.19     53.33 o 
   7   8  10      173.78      161.39      6.54 o 
   1   9  10       11.80       13.22      3.98 o 
   2   9  10      630.31      595.93      6.84 o 
   3   9  10      157.88      142.80      5.34 o 
   4   9  10      167.40      188.21      6.92 o 
   5   9  10       85.50       93.65      5.87 o 
   6   9  10        4.17       14.43      5.92 o 
   0  10  10      101.33      130.28      7.91 o 
   1  10  10       13.55       22.79      3.16 o 
   2  10  10     2316.52     2394.44     39.21 o 
   3  10  10      872.14      887.25     28.22 o 
   4  10  10     1783.30     1808.73     52.17 o 
   5  10  10       29.33       38.56      6.40 o 
   6  10  10      567.27      583.97     53.36 o 
   1  11  10       15.03       29.50      4.01 o 
   2  11  10      140.50      142.78      9.51 o 
   3  11  10       28.01       34.38      4.26 o 
   4  11  10       30.64       17.11      5.83 o 
   5  11  10       43.83       57.55     13.44 o 
   0  12  10      467.57      515.10     50.41 o 
   1  12  10      274.42      256.28      8.49 o 
   2  12  10      490.51      513.92     23.07 o 
   3  12  10       68.84       62.46      3.58 o 
   1  13  10      337.85      344.40     34.07 o 
   2   0  11      833.10      901.68     13.13 o 
   4   0  11     1847.36     1676.88     19.32 o 
   8   0  11        4.38       16.55      8.08 o 
   0   1  11      511.34      465.69     10.53 o 
   1   1  11      522.95      345.02      9.54 o 
   2   1  11       11.19       11.97      3.80 o 
   3   1  11       12.29       30.70      4.43 o 
   4   1  11       12.56       20.51      4.62 o 
   5   1  11      680.91      711.96      8.15 o 
   6   1  11      284.97      323.88     11.44 o 
   7   1  11      217.82      247.85      8.69 o 
   8   1  11       57.32       67.33      8.31 o 
   9   1  11      471.88      461.18     34.89 o 
   1   2  11      464.34      477.72     12.19 o 
   2   2  11      688.28      735.99     30.17 o 
   3   2  11      299.40      322.04     12.51 o 
   4   2  11       85.56      108.85      5.91 o 
   5   2  11     1708.33     1721.94     49.02 o 
   6   2  11      567.58      556.66      8.56 o 
   7   2  11       18.51       23.42      6.92 o 
   8   2  11        0.13        1.33      6.62 o 
   9   2  11       52.48       54.50      9.13 o 
   0   3  11     5047.90     5048.14    118.84 o 
   1   3  11      527.55      438.55     10.54 o 
   2   3  11     4738.75     4670.29     90.17 o 
   3   3  11      812.68      807.87     25.09 o 
   4   3  11      190.67      193.02      6.11 o 
   5   3  11      372.58      372.29     16.54 o 
   6   3  11      846.30      845.26     42.21 o 
   7   3  11       61.85       73.75      7.44 o 
   8   3  11      266.07      267.56     11.68 o 
   9   3  11      231.14      189.71     17.07 o 
   1   4  11      523.65      524.76     12.78 o 
   2   4  11       45.48       65.32      3.54 o 
   3   4  11      968.25      897.64     22.59 o 
   4   4  11       57.39       52.19      4.03 o 
   5   4  11      104.38      120.52      8.30 o 
   6   4  11       97.89       88.61      5.83 o 
   7   4  11       31.46       42.29      6.01 o 
   8   4  11       11.32       11.89      5.94 o 
   0   5  11      407.21      424.15      6.68 o 
   1   5  11     1208.55     1240.42     15.68 o 
   2   5  11     4501.79     4432.82     79.86 o 
   3   5  11       24.08       28.66      4.13 o 
   4   5  11      759.84      703.56     26.94 o 
   5   5  11      224.12      247.81      8.60 o 
   6   5  11     1571.92     1529.53     72.02 o 
   7   5  11       61.23       62.89     14.33 o 
   8   5  11     1309.99     1360.92    109.56 o 
   1   6  11      571.40      568.48      8.77 o 
   2   6  11     1476.09     1552.70     50.60 o 
   3   6  11      203.08      187.01      9.20 o 
   4   6  11      198.19      181.50      9.32 o 
   5   6  11        7.57       16.45      4.11 o 
   6   6  11       52.55       48.90      6.72 o 
   7   6  11      285.28      290.38      7.00 o 
   8   6  11        0.32        8.02      5.07 o 
   0   7  11     1565.91     1489.96     34.57 o 
   1   7  11      476.32      519.29     11.50 o 
   2   7  11      814.70      773.92      8.96 o 
   3   7  11      423.56      457.27     12.20 o 
   4   7  11      503.60      465.15     11.00 o 
   5   7  11      348.54      370.33      7.91 o 
   6   7  11     1001.17     1020.00      8.56 o 
   7   7  11      382.09      374.59     11.54 o 
   1   8  11        8.96        3.44      3.74 o 
   2   8  11        0.93        7.93      4.76 o 
   3   8  11       24.55       34.20      5.04 o 
   4   8  11      483.27      455.64     11.99 o 
   5   8  11      135.91      127.89      5.33 o 
   6   8  11       12.24       14.17      5.86 o 
   7   8  11      183.95      185.27     14.58 o 
   0   9  11     2044.20     1912.39     30.24 o 
   1   9  11     1726.65     1760.63     40.19 o 
   2   9  11       67.19       69.18      7.72 o 
   3   9  11      514.34      552.58     31.75 o 
   4   9  11       35.93       39.08      4.53 o 
   5   9  11     1488.29     1558.03     28.66 o 
   6   9  11        6.67        1.91      5.96 o 
   1  10  11        2.75        0.35      3.56 o 
   2  10  11      600.94      615.53      9.33 o 
   3  10  11      754.59      749.17     22.70 o 
   4  10  11      110.46      119.99      8.17 o 
   5  10  11       53.07       71.69      5.05 o 
   6  10  11      407.06      398.09     10.59 o 
   0  11  11      326.23      334.75     12.80 o 
   1  11  11     1609.79     1686.27     31.76 o 
   2  11  11      397.81      373.32     13.60 o 
   3  11  11      220.81      245.62      4.66 o 
   4  11  11       81.77       82.32      3.66 o 
   5  11  11     1092.13     1078.26     40.31 o 
   1  12  11       41.13       50.90      5.41 o 
   2  12  11       11.87       16.92      3.69 o 
   3  12  11       48.74       36.49      3.91 o 
   0  13  11      676.33      614.99     67.75 o 
   0   0  12     2691.82     3360.35     17.06 o 
   4   0  12     4344.06     4061.48     26.40 o 
   8   0  12     1602.79     1680.94     13.82 o 
   1   1  12      240.20      266.04      7.27 o 
   2   1  12      289.84      301.86     17.27 o 
   3   1  12       16.28       26.06      3.47 o 
   4   1  12     1188.04     1269.96     41.39 o 
   5   1  12     1770.20     1861.41     38.07 o 
   6   1  12      387.77      434.83      8.40 o 
   7   1  12       25.42       33.72      7.88 o 
   8   1  12        2.74       13.76      7.97 o 
   9   1  12       65.63       78.63      6.01 o 
   0   2  12     4229.47     4065.46    229.67 o 
   1   2  12      253.70      225.28      9.08 o 
   2   2  12     7084.09     6955.56    146.86 o 
   3   2  12     3330.48     3476.12     69.83 o 
   4   2  12     2158.93     2105.48    109.78 o 
   5   2  12     3014.73     3169.12    123.89 o 
   6   2  12     1306.37     1379.11      9.70 o 
   7   2  12      648.08      688.22     12.67 o 
   8   2  12      515.69      573.35     10.42 o 
   9   2  12      636.14      599.35     11.50 o 
   1   3  12      341.30      330.04      4.14 o 
   2   3  12      753.90      708.05     24.39 o 
   3   3  12       57.71       69.28      5.61 o 
   4   3  12       64.44       69.68      6.21 o 
   5   3  12       29.39       32.06     13.92 o 
   6   3  12       23.60       33.91      4.80 o 
   7   3  12      540.71      496.11     17.81 o 
   8   3  12      219.80      205.61      7.91 o 
   0   4  12     3067.90     2886.69     94.10 o 
   1   4  12     8073.91     8135.64    182.11 o 
   2   4  12      160.86      161.66      4.86 o 
   3   4  12     3417.36     3292.80     10.07 o 
   4   4  12     1521.33     1481.43     63.28 o 
   5   4  12     5447.67     5354.94    248.86 o 
   6   4  12      787.27      767.00     37.58 o 
   7   4  12     1098.90     1106.48     39.97 o 
   8   4  12        0.67       -2.65      6.46 o 
   1   5  12     1560.63     1593.07     30.13 o 
   2   5  12      976.57      934.82     24.82 o 
   3   5  12       21.04       19.62      3.71 o 
   4   5  12       23.13       24.66      9.05 o 
   5   5  12      182.75      191.63      6.11 o 
   6   5  12       38.95       43.26      4.74 o 
   7   5  12        5.39        3.12      4.73 o 
   8   5  12      278.16      249.62     50.11 o 
   0   6  12       38.00       48.95     18.00 o 
   1   6  12     4110.44     4186.33     85.14 o 
   2   6  12        1.19       14.98      3.58 o 
   3   6  12     4738.34     4767.11     87.61 o 
   4   6  12      332.29      268.27      5.50 o 
   5   6  12     3354.05     3544.79    155.40 o 
   6   6  12      160.91      152.15     27.06 o 
   7   6  12      597.27      542.37     14.73 o 
   8   6  12        1.49        2.07      6.17 o 
   1   7  12      777.91      765.23     13.22 o 
   2   7  12      262.02      278.04      9.99 o 
   3   7  12      763.37      726.78     20.19 o 
   4   7  12       19.22       23.15      4.67 o 
   5   7  12      486.23      442.50      5.78 o 
   6   7  12       85.61       70.10      4.89 o 
   7   7  12       36.26       38.83      5.00 o 
   0   8  12      191.10      211.58      8.04 o 
   1   8  12     1093.37     1005.77     12.93 o 
   2   8  12      375.92      400.38     16.45 o 
   3   8  12     3960.02     3761.51    100.78 o 
   4   8  12      140.36      144.69      5.06 o 
   5   8  12      353.97      364.91     20.11 o 
   6   8  12      562.33      538.12      6.39 o 
   7   8  12      230.50      236.41     24.59 o 
   1   9  12        0.04        0.25      7.09 o 
   2   9  12       11.94        7.73      4.15 o 
   3   9  12      340.50      390.67      6.67 o 
   4   9  12       31.69       40.67      4.20 o 
   5   9  12       14.75       14.90      5.79 o 
   6   9  12       88.74       90.13      6.33 o 
   0  10  12      476.04      448.03      7.06 o 
   1  10  12       30.47       33.67      5.78 o 
   2  10  12     1286.31     1313.64     63.75 o 
   3  10  12       44.66       51.26      5.17 o 
   4  10  12      233.84      242.75      5.25 o 
   5  10  12        0.86        1.82      4.39 o 
   1  11  12        0.23       -3.37     12.82 o 
   2  11  12        4.57        3.32      6.96 o 
   3  11  12      337.57      362.69     21.58 o 
   4  11  12      256.50      270.29     11.03 o 
   0  12  12       54.21       57.41      5.95 o 
   1  12  12      397.63      374.22     30.14 o 
   2  12  12       96.34      106.40      9.52 o 
   3  12  12      334.34      360.45     16.59 o 
   2   0  13      680.52      620.44     11.46 o 
   4   0  13     1773.42     1866.05     17.74 o 
   6   0  13      109.15      116.33      8.35 o 
   8   0  13       12.80       -2.73      8.37 o 
   0   1  13        1.98        9.87      5.79 o 
   1   1  13     4016.56     3878.11     15.12 o 
   2   1  13       67.15       79.67      3.89 o 
   3   1  13       19.85       34.55      3.75 o 
   4   1  13     1117.28     1123.31     53.32 o 
   5   1  13     1025.73     1087.81     37.11 o 
   6   1  13     1800.18     1839.54     13.36 o 
   7   1  13      205.77      260.43      8.92 o 
   8   1  13        2.30       -0.30     12.71 o 
   9   1  13      494.64      462.50     30.61 o 
   1   2  13      283.55      305.65     15.05 o 
   2   2  13        1.74       -6.01      6.01 o 
   3   2  13       26.52       23.01      4.14 o 
   4   2  13       24.07       27.29      4.44 o 
   5   2  13        9.52       16.55      5.64 o 
   6   2  13      451.10      485.86     19.87 o 
   7   2  13       41.81       53.17      6.44 o 
   8   2  13        1.05       -8.37      8.37 o 
   0   3  13     1892.76     1768.11    125.16 o 
   1   3  13      431.50      424.30     13.20 o 
   2   3  13     3071.66     2979.57     39.63 o 
   3   3  13       25.51       39.54      4.19 o 
   4   3  13     1518.17     1507.18     36.43 o 
   5   3  13       82.60       80.77      4.68 o 
   6   3  13     5409.19     5222.75    150.40 o 
   7   3  13      486.64      490.91     20.74 o 
   8   3  13      683.53      686.86     31.55 o 
   1   4  13       42.32       64.55      4.06 o 
   2   4  13      415.00      383.35      7.93 o 
   3   4  13      897.09      857.53     19.54 o 
   4   4  13       11.64       16.87      4.22 o 
   5   4  13      395.73      369.49      6.70 o 
   6   4  13        0.09        2.28      5.61 o 
   7   4  13        0.27       11.83      6.29 o 
   8   4  13        0.16       10.43     12.48 o 
   0   5  13     2596.45     2628.74    104.89 o 
   1   5  13      395.50      398.85      8.80 o 
   2   5  13     8596.45     8801.33    231.23 o 
   3   5  13      309.71      313.55      9.51 o 
   4   5  13      759.95      777.37     29.34 o 
   5   5  13       27.34       27.20      6.61 o 
   6   5  13     1531.32     1630.93    127.00 o 
   7   5  13      131.27      153.29      6.29 o 
   8   5  13     1508.43     1416.10     81.26 o 
   1   6  13      211.94      231.97      6.91 o 
   2   6  13       64.83       56.90      3.84 o 
   3   6  13      207.60      189.04     10.40 o 
   4   6  13       79.03       72.79      4.99 o 
   5   6  13       47.03       40.06     11.11 o 
   6   6  13        0.00        3.28      4.78 o 
   7   6  13       10.50       -2.24      5.90 o 
   0   7  13     1377.29     1364.55     78.15 o 
   1   7  13     1014.11     1019.15     44.78 o 
   2   7  13     2114.88     2104.56     51.70 o 
   3   7  13     2255.03     2318.07     47.37 o 
   4   7  13      728.15      759.43     31.98 o 
   5   7  13      682.23      649.01     21.36 o 
   6   7  13      334.61      337.02      7.04 o 
   7   7  13      214.36      230.59     14.85 o 
   1   8  13        0.19       -3.83      3.83 o 
   2   8  13      535.11      464.21     10.23 o 
   3   8  13       24.86       37.97      4.86 o 
   4   8  13      140.29      135.82     10.17 o 
   5   8  13      180.73      205.76      5.95 o 
   6   8  13       45.41       44.08      5.03 o 
   7   8  13      357.05      352.15     18.00 o 
   0   9  13     1428.89     1436.91     46.88 o 
   1   9  13     2303.02     2285.51     23.05 o 
   2   9  13      337.87      370.30     12.24 o 
   3   9  13      988.23     1003.03     21.38 o 
   4   9  13       56.40       68.02      7.19 o 
   5   9  13      997.06      928.58     17.40 o 
   6   9  13       81.84       83.86      6.23 o 
   1  10  13       29.32       26.85      3.86 o 
   2  10  13        1.19       -1.95      8.27 o 
   3  10  13      128.06      133.01      4.19 o 
   4  10  13      157.90      162.25      5.51 o 
   5  10  13       77.80       84.27      6.77 o 
   0  11  13       23.12       19.51      5.52 o 
   1  11  13     1246.46     1192.54     58.40 o 
   2  11  13     1094.32     1175.96     31.48 o 
   3  11  13       99.51      109.68      3.36 o 
   4  11  13      513.78      505.64     12.89 o 
   1  12  13       11.69       10.27      3.45 o 
   2  12  13       41.22       50.31      5.28 o 
   3  12  13       23.35       41.28      8.75 o 
   0   0  14     7895.30     8567.24     24.82 o 
   2   0  14    18867.40    20576.57     36.00 o 
   4   0  14     1761.71     1663.26     17.48 o 
   6   0  14     1087.56     1104.54     11.31 o 
   8   0  14      445.75      386.82      7.99 o 
   1   1  14        0.27       -4.47      4.47 o 
   2   1  14      106.33      130.01      5.09 o 
   3   1  14        0.61        4.78      4.72 o 
   4   1  14       37.80       38.35      4.26 o 
   5   1  14       61.72       59.10      8.58 o 
   6   1  14        5.60        2.62      5.81 o 
   7   1  14        0.06       -6.66      7.78 o 
   8   1  14       53.98       63.32      8.71 o 
   0   2  14     4768.12     4733.93     18.12 o 
   1   2  14      417.52      415.19      8.40 o 
   2   2  14     4124.27     4126.52    109.43 o 
   3   2  14     5957.40     6074.80    253.35 o 
   4   2  14      970.40      990.24     31.84 o 
   5   2  14     2068.42     2062.77     15.94 o 
   6   2  14     2633.53     2735.87    167.91 o 
   7   2  14      461.81      459.53     34.60 o 
   8   2  14      537.53      638.46     10.68 o 
   1   3  14       79.07       88.05      3.81 o 
   2   3  14     1489.10     1483.24     32.52 o 
   3   3  14      714.01      709.44     22.21 o 
   4   3  14     1220.25     1127.02     47.88 o 
   5   3  14        4.28        6.71      5.40 o 
   6   3  14       24.75       28.57      4.78 o 
   7   3  14      312.73      296.96     22.69 o 
   8   3  14        0.46        0.51      6.48 o 
   0   4  14     1080.17     1200.58     54.84 o 
   1   4  14     4895.43     4893.65    140.00 o 
   2   4  14        1.03        6.59      4.33 o 
   3   4  14     1835.23     1836.41     29.16 o 
   4   4  14      558.25      558.28     14.08 o 
   5   4  14     4455.26     4475.44    118.10 o 
   6   4  14      777.82      777.63     47.23 o 
   7   4  14     1421.36     1423.78     53.86 o 
   8   4  14       14.87       14.29      6.61 o 
   1   5  14      511.63      532.82     15.16 o 
   2   5  14      195.73      201.38     12.67 o 
   3   5  14      376.90      347.79     13.48 o 
   4   5  14      106.19      122.76      5.09 o 
   5   5  14      152.57      171.18      5.16 o 
   6   5  14       10.74       14.40      5.71 o 
   7   5  14      419.54      417.47     14.18 o 
   8   5  14       80.01       92.29     15.01 o 
   0   6  14      963.47      990.18     34.29 o 
   1   6  14     4676.66     4785.00     81.95 o 
   2   6  14      638.33      601.36     16.01 o 
   3   6  14     1551.65     1607.40     20.96 o 
   4   6  14       12.78       19.98      4.81 o 
   5   6  14     2797.46     2736.87     10.18 o 
   6   6  14      323.21      331.72      5.82 o 
   7   6  14      298.28      275.83     18.16 o 
   1   7  14       13.38       16.97      3.51 o 
   2   7  14        2.97       -2.94      2.94 o 
   3   7  14        9.55        6.88      6.11 o 
   4   7  14      345.67      297.03     35.21 o 
   5   7  14      113.50      118.36      7.12 o 
   6   7  14       18.29       31.66      9.50 o 
   7   7  14        1.86       14.13      5.16 o 
   0   8  14      586.46      572.01     18.58 o 
   1   8  14      173.09      197.83      6.17 o 
   2   8  14     2503.73     2486.88     34.19 o 
   3   8  14      745.82      765.79     19.60 o 
   4   8  14      619.77      618.63     21.43 o 
   5   8  14      164.91      172.61      7.34 o 
   6   8  14      396.73      399.82     38.99 o 
   1   9  14       55.65       54.10      6.16 o 
   2   9  14      202.97      206.04     13.52 o 
   3   9  14        5.29        9.08      4.62 o 
   4   9  14       78.65       78.80      4.31 o 
   5   9  14       14.24       10.55      4.54 o 
   6   9  14       52.41       50.99      7.13 o 
   0  10  14       76.70       86.55      9.41 o 
   1  10  14        2.31       10.25      4.44 o 
   2  10  14     1706.92     1687.56     26.70 o 
   3  10  14       11.42       30.15      7.19 o 
   4  10  14      313.39      323.23     17.14 o 
   5  10  14      336.07      308.72     11.60 o 
   1  11  14       79.42       94.82      3.83 o 
   2  11  14       84.15       97.66      7.08 o 
   3  11  14        0.23        0.75      3.41 o 
   4  11  14        2.81        2.78      4.04 o 
   0  12  14      123.38      116.65     20.50 o 
   1  12  14      148.94      168.74     17.54 o 
   2  12  14      110.64      118.56      8.83 o 
   2   0  15     4257.42     4403.50    158.61 o 
   4   0  15       37.09       45.02      4.89 o 
   6   0  15      411.87      427.98      9.30 o 
   8   0  15        0.04       12.75      8.14 o 
   0   1  15      956.89     1036.88     36.02 o 
   1   1  15    11794.17    12117.58    280.45 o 
   2   1  15     1341.86     1332.03     62.62 o 
   3   1  15     2353.96     2219.77     25.46 o 
   4   1  15      274.49      239.38     16.39 o 
   5   1  15     2894.95     3035.30     15.01 o 
   6   1  15      121.84      132.62      7.99 o 
   7   1  15       68.73      101.61      8.12 o 
   8   1  15       23.03       36.57      5.98 o 
   1   2  15      104.50      111.87      9.82 o 
   2   2  15       15.31        7.33      3.48 o 
   3   2  15       48.10       31.61      3.45 o 
   4   2  15      688.58      714.66     34.79 o 
   5   2  15      412.26      426.45     29.60 o 
   6   2  15      146.77      163.01      6.28 o 
   7   2  15       13.80       22.36      5.62 o 
   8   2  15       12.36       29.38      8.14 o 
   0   3  15       23.85       31.71      5.75 o 
   1   3  15       84.05       86.02      4.79 o 
   2   3  15     3834.01     3828.35    157.42 o 
   3   3  15     2876.15     2774.44     69.68 o 
   4   3  15     1092.96     1021.63     40.62 o 
   5   3  15      228.11      253.23     20.73 o 
   6   3  15     1417.27     1451.28     81.76 o 
   7   3  15      641.71      693.83     26.01 o 
   8   3  15      280.39      306.71     27.00 o 
   1   4  15       45.29       57.48      3.68 o 
   2   4  15       93.31       96.56      3.90 o 
   3   4  15      151.02      154.02      7.00 o 
   4   4  15        1.57       -2.34      4.48 o 
   5   4  15      392.62      361.32     14.11 o 
   6   4  15        5.86       13.41      5.71 o 
   7   4  15      298.45      300.62      6.90 o 
   8   4  15      146.43      119.34      7.22 o 
   0   5  15       37.54       43.25      7.00 o 
   1   5  15      524.66      518.59      9.48 o 
   2   5  15     4225.73     4339.70     69.63 o 
   3   5  15      494.76      537.35     37.37 o 
   4   5  15     1317.80     1299.88     28.60 o 
   5   5  15       71.20       55.20      7.92 o 
   6   5  15     1348.75     1461.23     27.20 o 
   7   5  15       24.24       32.32      7.74 o 
   8   5  15      562.06      588.36     11.58 o 
   1   6  15      508.73      523.28     19.49 o 
   2   6  15     1020.90     1046.78     27.03 o 
   3   6  15      688.15      661.06     22.40 o 
   4   6  15       17.58       21.54      9.23 o 
   5   6  15       97.16       95.92      9.74 o 
   6   6  15        4.62        6.00      7.72 o 
   7   6  15       68.47       78.21      6.29 o 
   0   7  15      770.82      743.27     19.96 o 
   1   7  15     2643.39     2554.49     11.30 o 
   2   7  15      574.30      615.61     11.39 o 
   3   7  15     1218.47     1205.77     52.14 o 
   4   7  15      631.55      681.17      5.65 o 
   5   7  15      124.32      121.37      8.26 o 
   6   7  15      554.86      531.88     51.36 o 
   7   7  15       32.93       46.85     12.13 o 
   1   8  15      124.57      127.12      4.02 o 
   2   8  15       34.96       45.81      4.00 o 
   3   8  15       34.91       40.70      6.65 o 
   4   8  15       35.34       38.26      5.52 o 
   5   8  15      288.70      260.74     31.93 o 
   6   8  15       33.73       44.83      6.19 o 
   0   9  15      385.42      395.05     15.92 o 
   1   9  15     1110.07     1096.25     43.01 o 
   2   9  15       82.26       77.12      7.10 o 
   3   9  15      805.34      774.18      9.16 o 
   4   9  15       30.64       29.02      4.42 o 
   5   9  15     1263.65     1157.21    103.93 o 
   6   9  15        1.70       -4.52      8.77 o 
   1  10  15        5.55       15.49      3.18 o 
   2  10  15       10.68       30.77      4.72 o 
   3  10  15        0.02        4.34      3.07 o 
   4  10  15       10.91       14.27      8.83 o 
   5  10  15        7.01       23.18      9.04 o 
   0  11  15       13.05       30.61      8.46 o 
   1  11  15      659.85      665.52     27.59 o 
   2  11  15        2.26       13.08      7.26 o 
   3  11  15      333.13      330.85     20.69 o 
   1  12  15       97.06      106.66      5.37 o 
   0   0  16     3216.23     3404.38     15.64 o 
   2   0  16    11596.50    11851.81    715.76 o 
   4   0  16      470.64      491.93     24.52 o 
   6   0  16      433.41      481.71      9.74 o 
   8   0  16      795.04      819.55     11.25 o 
   1   1  16      175.33      160.94      9.95 o 
   2   1  16        3.33        4.16      3.78 o 
   3   1  16        0.61       -0.64      4.35 o 
   4   1  16      336.95      298.57      5.96 o 
   5   1  16       62.06       74.90      7.29 o 
   6   1  16       46.16       60.77      8.18 o 
   7   1  16        0.55        5.59      4.66 o 
   8   1  16        3.23        1.66      9.55 o 
   0   2  16      473.06      481.31      9.85 o 
   1   2  16     1029.64     1011.43      6.86 o 
   2   2  16     2323.68     2392.21     65.18 o 
   3   2  16      794.68      783.50     28.88 o 
   4   2  16      505.33      593.19     39.29 o 
   5   2  16        9.39       12.82      5.66 o 
   6   2  16      673.06      687.16     10.13 o 
   7   2  16       22.77       43.57      8.35 o 
   8   2  16      689.75      628.12      9.26 o 
   1   3  16     1117.26     1100.82     49.38 o 
   2   3  16      321.99      327.52     14.83 o 
   3   3  16      751.48      739.98     20.70 o 
   4   3  16      128.57      112.13      6.56 o 
   5   3  16      100.71       94.18      5.92 o 
   6   3  16       36.58       44.97     14.47 o 
   7   3  16        0.02        1.10      5.82 o 
   8   3  16      317.10      278.33      9.74 o 
   0   4  16      697.68      722.14     32.14 o 
   1   4  16       60.92       70.96      6.02 o 
   2   4  16       67.59       81.35      7.24 o 
   3   4  16      215.97      235.39     10.41 o 
   4   4  16       83.67       87.32      6.23 o 
   5   4  16     2310.42     2346.39    117.82 o 
   6   4  16       31.58       43.64      7.12 o 
   7   4  16      327.41      344.86     27.17 o 
   8   4  16       58.04       55.19      6.46 o 
   1   5  16       24.44       22.41      3.24 o 
   2   5  16       23.47       33.46      4.85 o 
   3   5  16       77.29       78.03      6.79 o 
   4   5  16       23.45       25.08      3.32 o 
   5   5  16      125.11      108.85     16.78 o 
   6   5  16       49.76       44.26      4.97 o 
   7   5  16       42.03       70.86      6.03 o 
   0   6  16     1362.55     1354.75     71.08 o 
   1   6  16     1446.79     1560.94     58.92 o 
   2   6  16      835.44      779.56     43.74 o 
   3   6  16      190.56      194.84      6.95 o 
   4   6  16        3.49       12.38      5.59 o 
   5   6  16     1073.74     1054.81     17.61 o 
   6   6  16      178.17      185.02     16.77 o 
   7   6  16      206.24      210.52     10.45 o 
   1   7  16        0.00        7.56      3.85 o 
   2   7  16       18.22       17.34      3.93 o 
   3   7  16       31.52       39.38      4.70 o 
   4   7  16       93.17      104.69      5.23 o 
   5   7  16       84.79       81.81      9.69 o 
   6   7  16        9.75        8.16      5.97 o 
   0   8  16     3485.84     3432.01    141.09 o 
   1   8  16      155.24      162.53      4.67 o 
   2   8  16     2592.48     2649.60    100.37 o 
   3   8  16      198.12      193.91      4.42 o 
   4   8  16      146.42      149.45      9.79 o 
   5   8  16       43.68       38.99      4.25 o 
   6   8  16      963.03      955.70     85.21 o 
   1   9  16       87.96       93.67      5.35 o 
   2   9  16      900.72      911.93     22.32 o 
   3   9  16        7.35        7.47      3.57 o 
   4   9  16        8.09       16.41      4.42 o 
   5   9  16       74.85       86.17     10.44 o 
   0  10  16      203.60      223.19      5.04 o 
   1  10  16       42.54       64.57      6.17 o 
   2  10  16     1323.23     1369.38     21.17 o 
   3  10  16       89.63       70.31      5.63 o 
   4  10  16     1259.57     1303.15     36.90 o 
   1  11  16       63.27       68.90      5.95 o 
   2  11  16        2.98       15.25      5.39 o 
   3  11  16        3.69        6.48      6.29 o 
   0  12  16     1458.02     1520.96     12.56 o 
   2   0  17      102.91      100.92      5.33 o 
   4   0  17      175.14      180.83     20.19 o 
   6   0  17       23.80       11.75      8.27 o 
   8   0  17        2.03       -8.58      8.58 o 
   0   1  17     2615.59     2711.52     80.82 o 
   1   1  17     5270.10     5298.69     11.12 o 
   2   1  17      175.29      170.50      4.52 o 
   3   1  17     2917.54     2990.87    150.93 o 
   4   1  17       49.54       61.42      4.76 o 
   5   1  17     3589.15     3540.78    169.54 o 
   6   1  17      167.77      160.46      6.38 o 
   7   1  17      977.47      955.18     18.45 o 
   8   1  17       11.18        5.97      4.93 o 
   1   2  17      382.21      374.99      6.42 o 
   2   2  17       87.24       86.18      4.25 o 
   3   2  17      673.70      612.71     22.51 o 
   4   2  17        4.64       10.34      3.62 o 
   5   2  17        0.33        8.37      5.01 o 
   6   2  17       33.56       36.02      5.58 o 
   7   2  17       18.11        8.43      8.33 o 
   8   2  17       13.51        2.24      8.81 o 
   0   3  17      132.96      123.24      8.39 o 
   1   3  17     1237.29     1213.34     76.06 o 
   2   3  17      252.71      269.59     10.27 o 
   3   3  17     2653.67     2714.88     43.67 o 
   4   3  17      376.51      405.80     14.28 o 
   5   3  17     1361.98     1428.97    109.38 o 
   6   3  17     1639.60     1645.58     97.53 o 
   7   3  17      279.62      294.73     49.82 o 
   8   3  17      109.78      114.68      9.20 o 
   1   4  17       23.89       27.65      3.28 o 
   2   4  17       79.44       78.38      7.88 o 
   3   4  17      408.05      401.42      4.89 o 
   4   4  17      251.59      243.22     12.12 o 
   5   4  17        7.33       15.02      4.82 o 
   6   4  17      267.90      292.20     15.81 o 
   7   4  17       44.86       58.49      8.99 o 
   0   5  17      396.51      401.19     13.77 o 
   1   5  17     1700.02     1700.80     55.33 o 
   2   5  17     2909.72     2921.15    121.21 o 
   3   5  17      195.53      215.11      7.09 o 
   4   5  17     1694.80     1650.48     86.33 o 
   5   5  17      101.16      117.53     14.69 o 
   6   5  17      823.08      732.17    125.04 o 
   7   5  17       38.03       41.96      5.10 o 
   1   6  17        5.57        8.21      5.86 o 
   2   6  17       28.59       25.31      3.25 o 
   3   6  17        4.39        1.96      3.83 o 
   4   6  17       13.14       19.19      3.55 o 
   5   6  17      121.84      125.33     21.19 o 
   6   6  17       22.41       31.23      5.91 o 
   7   6  17        6.50       12.66      6.25 o 
   0   7  17     1751.52     1776.31     64.76 o 
   1   7  17     1178.24     1178.11     10.85 o 
   2   7  17     2125.54     2126.58     63.15 o 
   3   7  17      338.17      391.66     13.20 o 
   4   7  17      487.64      500.25      6.78 o 
   5   7  17        8.45        6.58      4.25 o 
   6   7  17      183.17      182.75      8.22 o 
   1   8  17       55.67       58.66      3.05 o 
   2   8  17        7.77       17.98      3.61 o 
   3   8  17       59.30       59.41      3.11 o 
   4   8  17       80.54       81.12     13.71 o 
   5   8  17       55.18       57.64      5.07 o 
   6   8  17       55.02       63.62     10.29 o 
   0   9  17      839.16      865.31      6.66 o 
   1   9  17     1217.57     1208.96     23.37 o 
   2   9  17       70.11       70.19      5.75 o 
   3   9  17      306.36      339.86     13.35 o 
   4   9  17      470.84      484.13     27.84 o 
   5   9  17     1151.25     1140.00    112.19 o 
   1  10  17        0.01       -1.66      3.09 o 
   2  10  17        7.37        9.07      6.11 o 
   3  10  17       10.16       18.78      4.25 o 
   4  10  17      274.94      289.56     22.01 o 
   0  11  17      298.31      277.32     29.63 o 
   1  11  17      528.70      545.98      7.88 o 
   2  11  17        1.64        3.20      3.48 o 
   0   0  18     1798.49     1781.92     11.65 o 
   2   0  18     2358.61     2382.13     40.16 o 
   4   0  18       28.24       29.78      5.61 o 
   6   0  18      927.99     1096.09     11.14 o 
   8   0  18      850.24      687.75      9.98 o 
   1   1  18     1907.32     2030.91     34.51 o 
   2   1  18       11.60        5.19      4.43 o 
   3   1  18      183.00      166.80      4.40 o 
   4   1  18       82.61       86.44     14.57 o 
   5   1  18       40.94       47.23     10.10 o 
   6   1  18        0.91        2.23      9.68 o 
   7   1  18       28.95       50.24      6.00 o 
   8   1  18       60.69       56.24      5.52 o 
   0   2  18      219.54      218.62      6.51 o 
   1   2  18      642.58      661.36      6.79 o 
   2   2  18      140.76      132.32      4.46 o 
   3   2  18        4.57        7.10      4.55 o 
   4   2  18        8.68        9.46      4.49 o 
   5   2  18      262.95      292.55     18.47 o 
   6   2  18     1169.77     1175.40     11.52 o 
   7   2  18      310.96      290.09      9.36 o 
   8   2  18      263.18      265.98     25.10 o 
   1   3  18      396.56      415.78     31.13 o 
   2   3  18      457.42      433.60     13.40 o 
   3   3  18       57.36       70.33      3.63 o 
   4   3  18       90.19       76.31      3.52 o 
   5   3  18       57.45       52.55      3.95 o 
   6   3  18       47.10       45.33      7.91 o 
   7   3  18        2.67       16.07      5.79 o 
   0   4  18     2789.08     2858.65    175.64 o 
   1   4  18       90.66       97.64      4.11 o 
   2   4  18        2.48       -3.66      6.52 o 
   3   4  18       71.32       87.44      5.71 o 
   4   4  18       29.22       33.01      3.82 o 
   5   4  18     1699.07     1726.04    138.12 o 
   6   4  18      111.74      111.22     14.85 o 
   7   4  18      540.66      484.34     39.10 o 
   1   5  18      189.34      205.46      9.11 o 
   2   5  18       33.94       38.21      4.07 o 
   3   5  18       16.63       27.31      4.51 o 
   4   5  18       75.36       71.43      4.27 o 
   5   5  18        5.81        6.28      3.78 o 
   6   5  18      135.45      137.39     31.16 o 
   7   5  18       26.00       28.24      6.24 o 
   0   6  18      162.79      167.36     12.23 o 
   1   6  18     3450.46     3583.60     84.93 o 
   2   6  18      627.71      708.66     26.76 o 
   3   6  18      260.76      248.58     15.50 o 
   4   6  18      339.76      339.92      9.03 o 
   5   6  18      251.92      220.22     13.04 o 
   6   6  18      164.08      164.13      6.90 o 
   1   7  18        1.94       11.07      4.61 o 
   2   7  18      183.73      188.14      8.47 o 
   3   7  18        0.02       -6.77      6.77 o 
   4   7  18       25.39       29.29     16.66 o 
   5   7  18       38.78       29.94      4.36 o 
   6   7  18       10.57       13.91      4.96 o 
   0   8  18     2729.19     2795.66    187.77 o 
   1   8  18      508.83      504.75     11.80 o 
   2   8  18     2118.71     2201.84     55.43 o 
   3   8  18       61.85       58.24      3.96 o 
   4   8  18      223.83      231.59      9.48 o 
   5   8  18        2.15        2.06      4.93 o 
   1   9  18       91.67      112.47      6.87 o 
   2   9  18       47.73       52.42      4.17 o 
   3   9  18        2.17       -0.49      4.75 o 
   4   9  18       40.13       32.83      4.31 o 
   5   9  18        0.82       -1.42      6.26 o 
   0  10  18      439.64      487.71     30.58 o 
   1  10  18        3.21        4.57      6.84 o 
   2  10  18     1519.25     1631.34     62.65 o 
   3  10  18       11.00       17.89      3.80 o 
   4  10  18      872.31      878.89     33.20 o 
   1  11  18       31.20       40.39     12.25 o 
   2  11  18       79.75       91.98     11.81 o 
   2   0  19      691.21      663.22     46.95 o 
   4   0  19     1756.44     1887.18     33.76 o 
   6   0  19      168.91      200.54      8.84 o 
   0   1  19      785.40      822.73      7.55 o 
   1   1  19     3299.78     3393.48     61.64 o 
   2   1  19      813.63      838.39     34.84 o 
   3   1  19     2450.39     2385.28     72.74 o 
   4   1  19      208.51      206.93      5.11 o 
   5   1  19     2590.14     2592.51     99.86 o 
   6   1  19      157.87      160.52     13.98 o 
   7   1  19      228.48      234.81     14.27 o 
   1   2  19      195.85      191.45     11.77 o 
   2   2  19      250.34      283.23      4.67 o 
   3   2  19       30.54       34.24      3.99 o 
   4   2  19       38.30       46.04      5.47 o 
   5   2  19       90.01       85.30      5.22 o 
   6   2  19        8.02       15.33      5.67 o 
   7   2  19      126.59      131.50      8.86 o 
   0   3  19      169.64      164.92      8.58 o 
   1   3  19       34.00       37.65     12.24 o 
   2   3  19     2282.18     2409.87     38.41 o 
   3   3  19     2206.58     2190.23     69.86 o 
   4   3  19     1574.60     1560.17     66.18 o 
   5   3  19     1233.27     1209.28     62.91 o 
   6   3  19     1121.20     1048.13      9.83 o 
   7   3  19      234.10      238.23      9.47 o 
   1   4  19       18.23       17.57      6.07 o 
   2   4  19      494.34      548.43     13.32 o 
   3   4  19      867.54      880.73     30.38 o 
   4   4  19       16.19       27.05      3.66 o 
   5   4  19       15.27       26.38      6.07 o 
   6   4  19       21.98       32.95      5.91 o 
   7   4  19       45.48       32.48      9.12 o 
   0   5  19     1253.02     1301.06     41.29 o 
   1   5  19      227.92      222.22      6.65 o 
   2   5  19     4355.46     4594.81    191.48 o 
   3   5  19      437.91      453.34     12.27 o 
   4   5  19     1993.88     1942.08     65.52 o 
   5   5  19        7.82       12.06      4.22 o 
   6   5  19      666.82      584.10     79.64 o 
   7   5  19        0.21        6.64      6.71 o 
   1   6  19      371.39      396.72     16.86 o 
   2   6  19      116.16      111.24      8.77 o 
   3   6  19       49.30       50.60      4.85 o 
   4   6  19       22.90       38.82      3.41 o 
   5   6  19       11.57       13.38      3.71 o 
   6   6  19       16.29       10.72      5.00 o 
   0   7  19     1409.17     1488.92     38.67 o 
   1   7  19      287.99      309.90     10.06 o 
   2   7  19     1537.05     1530.29     85.74 o 
   3   7  19      296.90      308.25     13.25 o 
   4   7  19     1337.18     1407.49     40.16 o 
   5   7  19      265.77      247.61     15.34 o 
   6   7  19      610.82      631.43     29.45 o 
   1   8  19      151.01      156.98      9.42 o 
   2   8  19      171.28      181.38      5.95 o 
   3   8  19       14.07       14.40      5.45 o 
   4   8  19        0.36       10.30      4.16 o 
   5   8  19       13.12       21.00      6.04 o 
   0   9  19        9.90       25.13      3.98 o 
   1   9  19      381.60      401.89     19.14 o 
   2   9  19        1.62        5.13      3.63 o 
   3   9  19      383.23      383.08     19.50 o 
   4   9  19      799.52      772.12     49.95 o 
   1  10  19      188.80      202.35      8.85 o 
   2  10  19       99.47       99.10      4.36 o 
   3  10  19      249.91      271.50     18.19 o 
   0  11  19        4.97       18.03     24.18 o 
   1  11  19      305.42      329.89     18.13 o 
   0   0  20     3699.94     3728.19     15.45 o 
   2   0  20     3432.53     3321.13     35.89 o 
   4   0  20      388.36      380.56     47.60 o 
   6   0  20      191.00      191.29      8.69 o 
   1   1  20      845.37      814.46      6.87 o 
   2   1  20      391.75      387.47      8.66 o 
   3   1  20       16.75        6.28      3.52 o 
   4   1  20        1.96        3.15      4.12 o 
   5   1  20      119.60      109.70      4.01 o 
   6   1  20        7.41       19.19      5.77 o 
   7   1  20        9.92       22.73      5.24 o 
   0   2  20      196.89      197.22      6.87 o 
   1   2  20     2150.61     2160.55     52.16 o 
   2   2  20      686.10      656.04     16.43 o 
   3   2  20     2293.11     2199.97     42.88 o 
   4   2  20      219.48      214.35      6.43 o 
   5   2  20      434.65      392.03     13.90 o 
   6   2  20      444.19      439.31      9.81 o 
   7   2  20      210.32      205.56     16.69 o 
   1   3  20      414.49      413.55     13.18 o 
   2   3  20      163.34      164.83      4.99 o 
   3   3  20      106.69      115.41      3.92 o 
   4   3  20      126.32      130.15      4.99 o 
   5   3  20       64.98       61.68      7.72 o 
   6   3  20       11.74       20.99      8.60 o 
   7   3  20       20.72       35.91      8.31 o 
   0   4  20      289.50      308.06      8.90 o 
   1   4  20     4804.38     4891.65    252.70 o 
   2   4  20        9.64       22.55      5.70 o 
   3   4  20     1332.92     1361.38     48.39 o 
   4   4  20        5.42        0.51      5.85 o 
   5   4  20      870.77      861.74     72.55 o 
   6   4  20        1.41        6.11      4.82 o 
   7   4  20      942.58      749.39     10.21 o 
   1   5  20        0.06       -3.93      4.02 o 
   2   5  20      553.61      538.96      8.25 o 
   3   5  20      156.22      150.73      7.83 o 
   4   5  20       91.42      105.17      4.21 o 
   5   5  20        4.18        3.04      5.21 o 
   6   5  20       10.97       15.74      6.34 o 
   0   6  20      381.04      401.75      5.59 o 
   1   6  20     3387.38     3567.60     90.48 o 
   2   6  20      246.66      246.36     16.48 o 
   3   6  20      587.15      582.14     28.75 o 
   4   6  20      311.15      306.05      9.82 o 
   5   6  20      994.83     1012.57     67.53 o 
   6   6  20      748.66      728.58    101.00 o 
   1   7  20       61.64       69.97      3.59 o 
   2   7  20       72.40       76.62      8.50 o 
   3   7  20       98.64      102.43      5.36 o 
   4   7  20        8.54       26.61      6.43 o 
   5   7  20      173.99      176.90     14.36 o 
   0   8  20      266.21      285.52     23.56 o 
   1   8  20        3.58       11.57      3.88 o 
   2   8  20      846.13      929.01     37.60 o 
   3   8  20       82.21      102.30     10.32 o 
   4   8  20      522.39      527.88     29.66 o 
   5   8  20      432.84      430.21     33.07 o 
   1   9  20      171.81      186.99      9.33 o 
   2   9  20        7.17       10.25      6.92 o 
   3   9  20       68.57       74.44     11.14 o 
   4   9  20       26.56       18.04      4.44 o 
   0  10  20      403.44      437.13     13.76 o 
   1  10  20      108.30      126.90      8.08 o 
   2  10  20      343.12      350.42     21.94 o 
   2   0  21       15.25       24.90      6.53 o 
   4   0  21      374.68      328.67     13.49 o 
   6   0  21      274.93      318.41      9.49 o 
   0   1  21      300.52      309.41      7.21 o 
   1   1  21      995.74     1016.85     18.29 o 
   2   1  21      878.87      874.55     34.19 o 
   3   1  21     2453.85     2616.42     76.10 o 
   4   1  21      532.88      552.73     18.56 o 
   5   1  21     1371.14     1379.21     64.82 o 
   6   1  21       53.87       70.03     10.27 o 
   7   1  21       85.91       91.42      6.30 o 
   1   2  21      239.93      230.78      6.68 o 
   2   2  21       25.98       29.82      6.32 o 
   3   2  21        1.64        1.43      4.58 o 
   4   2  21      180.34      180.20     15.78 o 
   5   2  21        9.47       16.34      6.83 o 
   6   2  21      117.01      135.29      8.69 o 
   7   2  21        4.86        7.23      4.31 o 
   0   3  21     3173.16     3049.86     13.66 o 
   1   3  21       74.05       72.60      3.56 o 
   2   3  21     3584.46     3479.84     94.11 o 
   3   3  21      333.71      317.63     20.64 o 
   4   3  21     1316.50     1316.66     40.45 o 
   5   3  21      338.03      319.46     15.47 o 
   6   3  21      585.63      578.65     10.25 o 
   7   3  21      235.99      193.12      7.42 o 
   1   4  21      115.97       91.04     15.96 o 
   2   4  21     1263.31     1306.80     36.20 o 
   3   4  21      966.20      965.13     41.87 o 
   4   4  21      149.58      143.94      4.14 o 
   5   4  21       26.75       32.59      4.31 o 
   6   4  21       91.21       96.46      6.41 o 
   0   5  21     3262.47     3487.20    233.33 o 
   1   5  21      187.07      185.68     10.46 o 
   2   5  21     3056.34     3285.59     99.13 o 
   3   5  21        4.49        8.25      3.94 o 
   4   5  21     1487.09     1496.52     63.88 o 
   5   5  21       49.50       55.03      9.80 o 
   6   5  21      804.78      777.12    130.26 o 
   1   6  21      311.92      352.85     14.96 o 
   2   6  21       26.78       33.13      4.13 o 
   3   6  21       59.81       84.92      8.14 o 
   4   6  21      111.42      121.76      4.98 o 
   5   6  21       74.09       87.05      5.20 o 
   6   6  21        2.77       15.18      4.91 o 
   0   7  21       34.67       51.01     20.23 o 
   1   7  21      243.91      259.20     11.24 o 
   2   7  21      776.03      778.76     33.88 o 
   3   7  21      530.12      530.35     29.37 o 
   4   7  21     1691.44     1754.32     55.20 o 
   5   7  21      774.00      787.46     77.25 o 
   1   8  21        3.25        1.99      4.58 o 
   2   8  21      373.57      414.36     13.35 o 
   3   8  21      185.19      216.30     18.90 o 
   4   8  21      155.76      151.84      7.72 o 
   0   9  21      160.00      153.72      8.75 o 
   1   9  21      220.90      224.57      7.75 o 
   2   9  21        3.29        7.18      6.07 o 
   3   9  21      559.58      555.23     62.51 o 
   1  10  21        0.19       12.29      4.73 o 
   2  10  21      190.70      205.33     15.10 o 
   0   0  22      722.70      826.42      8.50 o 
   2   0  22     1281.52     1470.00      7.92 o 
   4   0  22     2122.77     2178.26    152.25 o 
   6   0  22     2168.56     2311.42     14.33 o 
   1   1  22      117.78      110.69      3.22 o 
   2   1  22      283.20      268.20      7.13 o 
   3   1  22      407.66      394.55     15.55 o 
   4   1  22       43.88       41.96      4.32 o 
   5   1  22      145.06      142.20      9.27 o 
   6   1  22      117.21      125.40     11.70 o 
   7   1  22       67.62       89.64      9.02 o 
   0   2  22     2654.84     2891.65     18.68 o 
   1   2  22     1518.00     1572.09     23.91 o 
   2   2  22      947.84      999.79      6.51 o 
   3   2  22      217.05      219.91      8.24 o 
   4   2  22      403.42      402.92     12.58 o 
   5   2  22      630.90      650.61     45.44 o 
   6   2  22     1437.55     1418.24    152.71 o 
   7   2  22      108.79      120.33      6.45 o 
   1   3  22       11.72       14.36      3.94 o 
   2   3  22       66.29       70.25      4.13 o 
   3   3  22        6.80        6.60      3.95 o 
   4   3  22       25.16       31.91      3.97 o 
   5   3  22       12.75       20.22     10.11 o 
   6   3  22        1.32        7.34      8.29 o 
   0   4  22     2159.17     2187.44     13.08 o 
   1   4  22     4084.31     3962.09     10.77 o 
   2   4  22      111.26      107.10      6.68 o 
   3   4  22      523.14      539.72      7.84 o 
   4   4  22        6.44       14.71      3.35 o 
   5   4  22      629.09      596.12      7.77 o 
   6   4  22      223.03      233.03      9.39 o 
   1   5  22        0.80        7.19     13.02 o 
   2   5  22      349.09      365.59     18.53 o 
   3   5  22      210.73      209.05      7.19 o 
   4   5  22      333.71      341.11     26.16 o 
   5   5  22       67.09       76.01      9.21 o 
   6   5  22       28.54       18.63      6.30 o 
   0   6  22       63.19       75.65      9.36 o 
   1   6  22     1442.83     1522.07     46.40 o 
   2   6  22      116.10      125.06      4.60 o 
   3   6  22     1369.83     1424.83     30.83 o 
   4   6  22       78.77       91.29      5.39 o 
   5   6  22      710.58      760.59     53.92 o 
   1   7  22      107.21      106.53      7.49 o 
   2   7  22        2.30        5.57      5.53 o 
   3   7  22      156.61      179.05      8.80 o 
   4   7  22      236.49      256.92      7.22 o 
   5   7  22      456.41      405.03     34.45 o 
   0   8  22       90.08       94.92      6.63 o 
   1   8  22      536.05      564.62     38.82 o 
   2   8  22      450.87      467.26     28.81 o 
   3   8  22      233.66      254.95     14.34 o 
   4   8  22      701.38      644.11     41.02 o 
   1   9  22       44.64       52.19      7.74 o 
   2   9  22       11.04       20.24      5.66 o 
   3   9  22       78.97       84.63      6.50 o 
   0  10  22      943.02      892.77     94.82 o 
   2   0  23        4.86        4.21      9.82 o 
   4   0  23      694.93      711.50     45.19 o 
   6   0  23       15.35       10.61      8.52 o 
   0   1  23        3.37        8.43     11.68 o 
   1   1  23        8.43       15.24      5.63 o 
   2   1  23       25.24       25.99      3.62 o 
   3   1  23      937.82     1025.13     21.66 o 
   4   1  23       19.12       22.67      6.14 o 
   5   1  23     1214.04     1195.66     30.74 o 
   6   1  23        3.89       -3.03     12.70 o 
   1   2  23        1.20        3.65      3.64 o 
   2   2  23        0.78       -0.96      5.77 o 
   3   2  23      129.13      144.84      8.12 o 
   4   2  23        1.30        4.38      5.89 o 
   5   2  23      625.03      634.93     25.34 o 
   6   2  23      160.42      153.83     10.01 o 
   0   3  23     1054.18     1075.38     38.48 o 
   1   3  23     1174.38     1196.45     25.84 o 
   2   3  23      337.44      322.35     11.03 o 
   3   3  23        9.78       23.12      4.72 o 
   4   3  23      143.56      172.27     18.08 o 
   5   3  23      116.93      109.94      7.49 o 
   6   3  23       79.95       87.73      8.88 o 
   1   4  23      442.36      448.57     20.08 o 
   2   4  23       39.05       49.27      7.47 o 
   3   4  23        7.58        9.23      5.32 o 
   4   4  23       19.00       20.36      4.29 o 
   5   4  23        0.68        9.59      5.12 o 
   6   4  23       14.85       19.22      8.65 o 
   0   5  23      695.13      709.14      9.98 o 
   1   5  23       19.03       28.06     11.83 o 
   2   5  23      390.96      401.45     20.66 o 
   3   5  23       42.82       44.64      4.68 o 
   4   5  23      595.99      594.02     30.89 o 
   5   5  23       16.08       17.98      4.76 o 
   1   6  23      456.21      509.20     27.97 o 
   2   6  23      137.30      174.36      9.15 o 
   3   6  23       26.02       25.44      3.46 o 
   4   6  23       46.62       48.80      3.57 o 
   5   6  23       74.04       71.05     15.55 o 
   0   7  23      114.28      120.74     14.45 o 
   1   7  23      267.77      254.93     12.86 o 
   2   7  23      604.80      653.01     24.90 o 
   3   7  23      274.38      276.27     12.98 o 
   4   7  23      537.82      511.70     32.57 o 
   1   8  23       33.03       37.73      3.86 o 
   2   8  23        1.33       -4.55      7.11 o 
   3   8  23        0.76       12.33      6.21 o 
   0   9  23       90.96       89.42     11.82 o 
   1   9  23      961.43     1002.97     53.12 o 
   2   9  23       85.44       76.10      6.91 o 
   0   0  24      815.89      907.28      8.96 o 
   2   0  24      622.14      620.42      6.17 o 
   4   0  24     2790.25     2789.34    214.35 o 
   6   0  24     2240.02     2271.85     14.90 o 
   1   1  24       22.73       30.03      5.72 o 
   2   1  24        1.51        5.68      4.25 o 
   3   1  24      117.39      113.46      3.78 o 
   4   1  24      212.08      241.91      9.59 o 
   5   1  24      437.83      433.37     11.96 o 
   6   1  24      147.21      121.69      5.47 o 
   0   2  24     1661.85     1687.68     71.63 o 
   1   2  24      236.16      264.16     10.01 o 
   2   2  24     2040.00     2054.35     58.81 o 
   3   2  24       35.90       46.15      4.42 o 
   4   2  24     1656.40     1609.73     80.92 o 
   5   2  24        7.65       12.56      3.38 o 
   6   2  24      484.57      476.56      8.57 o 
   1   3  24      323.48      326.41      5.43 o 
   2   3  24        3.35        0.27      3.54 o 
   3   3  24      153.72      150.13      4.87 o 
   4   3  24      235.54      220.68      7.95 o 
   5   3  24        0.01        9.00      5.11 o 
   6   3  24        2.41       11.18      8.67 o 
   0   4  24      204.25      215.83      8.54 o 
   1   4  24      716.26      713.61     27.13 o 
   2   4  24     1146.60     1189.48     32.04 o 
   3   4  24      740.90      687.59     17.55 o 
   4   4  24      308.98      276.19      5.08 o 
   5   4  24       67.73       74.66      6.45 o 
   1   5  24      500.34      494.23     26.62 o 
   2   5  24        0.01        5.09      3.52 o 
   3   5  24        2.76        1.56      3.35 o 
   4   5  24      236.59      211.62      4.44 o 
   5   5  24       67.39       58.90      5.60 o 
   0   6  24        6.42       -2.62      8.20 o 
   1   6  24      241.06      235.68     16.83 o 
   2   6  24       34.03       35.42      4.22 o 
   3   6  24      535.07      512.96     26.87 o 
   4   6  24        0.97        8.09      3.44 o 
   1   7  24        0.02       -2.05      3.58 o 
   2   7  24      295.65      330.85     19.10 o 
   3   7  24       71.71       76.89      3.68 o 
   4   7  24        7.31       28.75      5.79 o 
   0   8  24      194.60      201.08     21.89 o 
   1   8  24      810.78      837.53     53.61 o 
   2   8  24      168.40      153.72      7.35 o 
   3   8  24      267.00      256.83     13.57 o 
   1   9  24        6.71        8.61      3.16 o 
   2   0  25       29.69       40.40     16.65 o 
   4   0  25      151.05      171.49     12.93 o 
   6   0  25       25.32       14.54      8.79 o 
   0   1  25       13.99       16.22      4.26 o 
   1   1  25      768.80      783.94     15.05 o 
   2   1  25       31.45       38.89      3.69 o 
   3   1  25      848.00      853.73     21.40 o 
   4   1  25        0.75        2.65      3.42 o 
   5   1  25      296.38      315.87     14.86 o 
   6   1  25        1.06       -3.22      6.06 o 
   1   2  25       23.63       40.84      4.08 o 
   2   2  25       83.61       68.50      3.48 o 
   3   2  25        1.28        3.76      3.54 o 
   4   2  25       89.56       91.31      4.49 o 
   5   2  25       39.92       30.46      4.48 o 
   0   3  25      581.31      591.96     31.91 o 
   1   3  25      254.07      272.25      6.93 o 
   2   3  25      617.48      609.73     14.29 o 
   3   3  25      567.77      558.23     10.35 o 
   4   3  25      204.35      193.51     10.95 o 
   5   3  25      131.14      125.08      5.55 o 
   1   4  25      840.04      889.18     19.92 o 
   2   4  25      167.82      181.55     14.35 o 
   3   4  25       46.91       50.55      4.89 o 
   4   4  25      154.05      151.38     13.38 o 
   5   4  25       74.70       70.45      4.81 o 
   0   5  25      784.47      686.38      8.37 o 
   1   5  25      279.32      264.59      8.89 o 
   2   5  25       47.22       34.36      7.74 o 
   3   5  25       17.63       20.81      4.80 o 
   4   5  25      278.06      262.22     17.57 o 
   5   5  25       46.17       41.36      4.69 o 
   1   6  25      269.74      259.22     17.40 o 
   2   6  25      201.49      209.86      4.28 o 
   3   6  25       18.02       15.87      7.19 o 
   4   6  25       25.35       40.52      7.37 o 
   0   7  25      208.72      239.38      6.72 o 
   1   7  25      160.92      163.15      4.61 o 
   2   7  25       14.59       14.42      3.90 o 
   3   7  25      118.72      108.77     12.63 o 
   1   8  25       41.34       40.23      6.16 o 
   2   8  25      176.29      184.21     19.42 o 
   0   0  26     4434.19     4362.77     16.57 o 
   2   0  26      568.71      579.41     24.38 o 
   4   0  26      978.89      896.12     53.52 o 
   1   1  26        5.58       10.15      4.73 o 
   2   1  26        0.05        7.47      2.93 o 
   3   1  26      394.25      367.57     15.18 o 
   4   1  26       85.76       90.85      3.89 o 
   5   1  26        0.22        5.54      3.77 o 
   0   2  26     1604.24     1607.21     27.85 o 
   1   2  26      354.28      361.42      5.56 o 
   2   2  26     1264.04     1265.49     17.70 o 
   3   2  26       93.04       89.73      7.28 o 
   4   2  26     1455.84     1429.08     64.51 o 
   5   2  26      427.29      356.18     19.57 o 
   1   3  26        9.49        6.63      8.78 o 
   2   3  26        1.72        7.57      4.86 o 
   3   3  26       55.98       50.51      3.51 o 
   4   3  26       45.87       46.31      4.35 o 
   5   3  26        7.02       11.97      3.70 o 
   0   4  26      130.04      116.03      5.96 o 
   1   4  26     1135.85     1116.90     12.58 o 
   2   4  26       58.95       59.61      5.35 o 
   3   4  26     1676.00     1554.03     45.29 o 
   4   4  26      216.15      200.53     12.52 o 
   1   5  26       95.33       94.42      4.42 o 
   2   5  26       20.22       12.04      5.45 o 
   3   5  26       99.10      115.09     14.19 o 
   4   5  26      113.22      107.73     11.06 o 
   0   6  26        1.02        6.70      8.37 o 
   1   6  26      226.92      216.91     19.47 o 
   2   6  26      161.64      139.47      5.05 o 
   3   6  26      400.29      364.70      6.48 o 
   1   7  26       38.10       24.78      6.51 o 
   2   7  26       82.57       97.73      7.02 o 
   0   8  26      183.81      181.29      7.04 o 
   2   0  27      236.46      220.69     18.55 o 
   4   0  27       70.52       63.25      6.23 o 
   0   1  27       19.32       28.96     14.64 o 
   1   1  27     1552.27     1560.39     17.32 o 
   2   1  27        0.88       10.61      4.59 o 
   3   1  27      573.14      559.56     25.68 o 
   4   1  27      118.07      117.83     13.36 o 
   5   1  27      142.70      132.33      6.61 o 
   1   2  27       93.76       89.45      3.81 o 
   2   2  27       11.58       15.89      3.36 o 
   3   2  27        3.09        6.82      3.38 o 
   4   2  27       13.75       32.14      8.52 o 
   5   2  27       63.03       40.65      4.25 o 
   0   3  27     1909.14     1877.94     31.12 o 
   1   3  27      704.89      712.83      7.79 o 
   2   3  27      552.39      565.56      9.03 o 
   3   3  27       28.96       33.70      3.76 o 
   4   3  27     1161.12     1072.83     12.36 o 
   1   4  27       44.46       45.18      5.34 o 
   2   4  27      153.10      157.05      7.01 o 
   3   4  27        0.44        4.01      4.94 o 
   4   4  27       62.27       63.94      6.48 o 
   0   5  27     2737.24     2694.84     73.79 o 
   1   5  27        6.24       17.18      7.28 o 
   2   5  27      594.49      578.25     14.39 o 
   3   5  27      593.57      526.52     10.56 o 
   1   6  27       25.28       34.79      4.96 o 
   2   6  27      113.05      104.72      7.92 o 
   3   6  27        2.96        8.82      5.16 o 
   0   7  27      730.50      682.70      9.03 o 
   1   7  27      117.12      114.69      6.45 o 
   0   0  28      431.68      405.78      7.69 o 
   2   0  28       80.05       95.04     14.05 o 
   4   0  28      823.38      688.13     63.60 o 
   1   1  28       21.93       24.00      3.77 o 
   2   1  28       31.66       40.35      5.26 o 
   3   1  28       81.95       99.14      7.62 o 
   4   1  28       15.58       21.29      3.62 o 
   0   2  28      277.90      288.64      5.63 o 
   1   2  28      155.82      154.40      4.92 o 
   2   2  28      381.75      411.37     20.69 o 
   3   2  28      240.42      244.53      4.11 o 
   4   2  28      653.02      561.94      8.43 o 
   1   3  28       72.73       78.09      4.29 o 
   2   3  28        5.72       -1.71      4.61 o 
   3   3  28       34.39       38.69      5.97 o 
   4   3  28      347.65      334.28     19.51 o 
   0   4  28       86.00       91.60      8.88 o 
   1   4  28      800.43      805.57      9.43 o 
   2   4  28       29.25       34.66      5.41 o 
   3   4  28     2281.69     2079.29     74.65 o 
   1   5  28       64.52       62.24      7.56 o 
   2   5  28       98.02       73.17      4.73 o 
   3   5  28       12.04        7.50      8.15 o 
   0   6  28      364.58      307.34      7.67 o 
   1   6  28      360.95      356.16      8.30 o 
   2   6  28      134.65      156.95     12.88 o 
   2   0  29       41.74       32.99      4.99 o 
   4   0  29       79.11       47.06      5.32 o 
   0   1  29        1.24        5.79      7.83 o 
   1   1  29      705.94      737.29     19.66 o 
   2   1  29      108.97      106.37      4.27 o 
   3   1  29      790.61      692.30     30.23 o 
   4   1  29      209.62      182.45      4.25 o 
   1   2  29       62.08       61.87      4.10 o 
   2   2  29       16.55       11.77      7.22 o 
   3   2  29      174.13      182.69      5.09 o 
   0   3  29      957.21      926.24      9.07 o 
   1   3  29      839.41      780.09     20.44 o 
   2   3  29      658.40      657.13      5.97 o 
   3   3  29      158.90      125.63      6.01 o 
   1   4  29        2.12        1.94      4.26 o 
   2   4  29       43.51       42.89      4.11 o 
   0   5  29     2034.30     1787.73     54.31 o 
   1   5  29       22.84       29.11      5.84 o 
   2   5  29      444.34      388.28     25.74 o 
   0   0  30      540.32      550.60     10.27 o 
   2   0  30       15.59       24.24     14.63 o 
   1   1  30       63.31       51.01      7.60 o 
   2   1  30        1.11        4.97      4.81 o 
   3   1  30       51.16       46.44      4.28 o 
   0   2  30      350.88      364.11      7.02 o 
   1   2  30      124.38      127.33      4.54 o 
   2   2  30       93.16       84.40      8.26 o 
   3   2  30      454.70      434.23     10.40 o 
   1   3  30      101.55       90.39      4.09 o 
   2   3  30       92.22       89.85      5.49 o 
   0   4  30      187.15      181.10      5.08 o 
   1   4  30      194.56      170.43      6.70 o 
   2   0  31       58.55       39.10     16.34 o 
   0   1  31       19.25       16.15      6.03 o 
   1   1  31     1189.45     1073.33     17.06 o 
   2   1  31       70.63       63.61      7.75 o 
   1   2  31        5.54       14.97      6.38 o 
   0   3  31      500.05      450.70     38.31 o 
                                                 
